# Supplementary material for: Can participatory budgeting mitigate government debt risk？—An empirical analysis using cross-national panel data
Source: PLoS One. 2025 Dec 8;20(12):e0324411. doi: 10.1371/journal.pone.0324411 (PMC12685174; doi:10.1371/journal.pone.0324411)
Supplement: S1 File — (XLSX) [file pone.0324411.s001.xlsx]

## Sheet: Sheet1
country	year	Exp_deb	Conti_deb	part	Leg	Aud	acc_ba	cul	LnGNI	Urb	Rgdp	Deb/gdp	revenue/gdp	spending/GDP	Deb_spe	Deb_rev	country	year	L_parti	epolate_L_parti
Albania	2008	62.375	33	40	42.8571	100	1	87.8338	9.02039	49.991	7.50004	55.1398	26.8423	31.7265	1.73797	2.05421	Albania	2006	33.25	33.25
Albania	2010	33.25	0	33.2	57.2857	75	1	93.6818	9.1622	52.163	3.70694	57.7196	25.8665	29.3866	1.96414	2.23144	Albania	2008	33.2	33.2
Albania	2012	75	33	11.0833	51.5455	100	1	97.6081	9.25436	54.33	1.41724	62.1445	24.7885	28.2291	2.20143	2.50699	Albania	2010	11.0833	11.0833
Albania	2015	60.6364	16.5	14.5625	38.1429	91.75	1	102.441	9.37585	57.434	2.21873	73.7163	26.44	30.7578	2.39667	2.78806	Albania	2012	14.5625	14.5625
Albania	2017	40.4286	16.5	1.83333	66.6667	72.1667	1	97.5744	9.4572	59.383	3.8026	71.8948	27.756	29.1616	2.46539	2.59024	Albania	2015	1.83333	1.83333
Albania	2019	38	16.5	7.33333	61.0833	72.1667	1	99.0152	9.58878	61.229	2.06257	67.3677	27.2089	29.0754	2.317	2.47594	Albania	2017	7.33333	7.33333
Albania	2021	38	16.5	5.5	63.9167	72.1667	1	97.665	9.68844	62.969	8.96955	75.2177	27.5271	32.1241	2.34147	2.7325	Albania	2019	5.5	5.5
Albania	2023	47.5	16.5	9.16667	63.9167	72.1667	1	96.1369	9.98276	64.603	3.93663	59.8113	27.8219	29.1741	2.05015	2.14979	Albania	2021	9.16667	9.16667
Algeria	2008	0	0	6.6	38	41.75	1	80.2113	9.51562	66.097	2.5	7.63735	45.0918	37.3061	0.204721	0.169374	Algeria	2006	8.25	8.25
Algeria	2010	0	0	13.2	38.1429	33.5	1	100.709	9.56029	67.54	4.8	9.5133	33.7423	35.0895	0.271115	0.28194	Algeria	2008	13.2	13.2
Algeria	2012	0	0	13.8333	21.1818	33.5	1	85.3233	9.56801	68.915	2.4	8.58317	35.9948	40.0312	0.214412	0.238456	Algeria	2010	13.8333	13.8333
Algeria	2015	12.0909	0	0	28.5	33.5	1	79.2326	9.51193	70.848	3.2	7.73118	27.0392	40.9178	0.188944	0.285925	Algeria	2012	0	0
Algeria	2017	0	0	0	41.5833	11.1667	1	96.3221	9.49852	72.052	1.5	24.0151	28.7015	36.2485	0.662513	0.83672	Algeria	2015	0	0
Algeria	2019	0	0	0	38.8333	27.8333	1	98.2226	9.51856	73.189	0.9	40.8816	28.5905	37.0991	1.10196	1.4299	Algeria	2017	0	0
Algeria	2021	0	0	0	33.3333	27.8333	1	101.233	9.5617	74.261	3.8	55.1345	26.2246	32.5401	1.69436	2.1024	Algeria	2019	0	0
Algeria	2023	7.14286	0	0	27.75	27.8333	1	102.702	9.71595	75.268	4.1	48.6188	32.8881	38.0614	1.27738	1.47831	Algeria	2021	0	0
Angola	2008	0	0	13.2	38.1429	25	1	22.3172	8.63409	58.282	3.77829	28.122	43.405	47.2007	0.595797	0.647898	Angola	2006	0	0
Angola	2010	37.375	0	0	23.8571	25	1	27.6821	8.6945	59.783	3.8511	32.5937	37.5285	34.551	0.943351	0.868506	Angola	2008	0	0
Angola	2012	25	0	5.5	18.1818	25	1	23.2566	8.81878	61.268	3.88358	23.8054	36.8713	33.1867	0.717317	0.645634	Angola	2010	5.5	5.5
Angola	2015	33.2727	0	12.375	14.3571	33.25	1	31.2332	8.81878	63.446	3.60507	50.3858	21.2986	23.8732	2.11056	2.36568	Angola	2012	12.375	12.375
Angola	2017	26.2143	0	7.38889	33.25	33.3333	1	33.2563	8.78875	64.839	3.54061	60.4921	15.2851	21.0324	2.87614	3.95758	Angola	2015	7.38889	7.38889
Angola	2019	38.0714	0	9.22222	33.25	33.3333	1	45.2323	8.832	66.177	3.38788	101.373	18.9069	18.2143	5.56557	5.36169	Angola	2017	9.22222	9.22222
Angola	2021	26.2143	0	7.38889	33.3333	33.3333	1	52.5438	8.82468	67.46	3.18132	74.2922	20.6789	17.2804	4.29921	3.59265	Angola	2019	7.38889	7.38889
Angola	2023	21.4286	0	7.38889	22.1667	16.6667	1	53.5223	8.89289	68.688	3.08066	73.6821	17.3665	19.2423	3.82917	4.24276	Angola	2021	7.38889	7.38889
Argentina	2008	62.5	16.5	26.6	57.1429	66.75	1	93.5038	9.73211	90.53	4.05723	53.8139	31.1143	30.7623	1.74934	1.72955	Argentina	2006	25	25
Argentina	2010	75.125	16.5	26.6	57.1429	66.75	1	99.23	9.75499	90.849	10.1254	43.4543	31.9646	33.3581	1.30266	1.35945	Argentina	2008	26.6	26.6
Argentina	2012	41.75	16.5	30.5	27.1818	75	1	102.782	9.85061	91.121	-1.02642	40.436	33.8034	36.8214	1.09817	1.19621	Argentina	2010	30.5	30.5
Argentina	2015	42.3636	16.5	27.125	35.7143	91.75	1	107.549	9.87971	91.503	2.73116	52.5626	35.3658	41.3663	1.27066	1.48626	Argentina	2012	27.125	27.125
Argentina	2017	33.2857	16.5	12.9444	44.4167	77.6667	1	110.412	10.0341	91.749	2.8185	57.0278	34.4281	41.1215	1.38681	1.65643	Argentina	2015	12.9444	12.9444
Argentina	2019	30.8571	16.5	14.7778	41.6667	77.6667	1	110.499	10.0253	91.991	-2.00086	89.8397	33.6843	38.1291	2.3562	2.66711	Argentina	2017	14.7778	14.7778
Argentina	2021	33.2857	16.5	14.7778	41.6667	77.6667	1	116.559	10.157	92.229	10.4418	81.0428	33.5504	37.8834	2.13927	2.41555	Argentina	2019	14.7778	14.7778
Argentina	2023	33.2857	16.5	16.6111	44.4167	88.8333	1	44.2332	10.2908	92.463	-1.611	155.411	32.4729	37.8346	4.10764	4.78587	Argentina	2021	16.6111	16.6111
Azerbaijan	2008	41.625	0	33.2	28.5714	25	0	81.2336	9.3622	52.99	2.09985	3.22077	48.6328	31.439	0.102445	0.0662261	Azerbaijan	2006	0	0
Azerbaijan	2010	49.875	0	5.5	33.2857	25	0	83.0853	9.53242	53.406	1.18979	4.98087	45.7893	31.958	0.155856	0.108778	Azerbaijan	2008	5.5	5.5
Azerbaijan	2012	37.5	0	18.75	39.3636	33.25	0	82.7623	9.62179	53.883	1.32876	5.8306	40.3419	36.6364	0.159148	0.14453	Azerbaijan	2010	18.75	18.75
Azerbaijan	2015	30.2727	16.5	11.0556	42.8571	49.75	0	84.8099	9.58809	54.714	1.19121	17.9804	33.8661	38.6991	0.46462	0.530926	Azerbaijan	2012	11.0556	11.0556
Azerbaijan	2017	16.6429	16.5	9.22222	52.6667	83.3333	0	77.408	9.53025	55.343	0.981262	22.5086	34.2292	35.5715	0.632772	0.657584	Azerbaijan	2015	9.22222	9.22222
Azerbaijan	2019	14.2857	16.5	9.22222	58.25	88.8333	0	107.9	9.68222	56.031	0.846647	17.656	41.4749	32.52	0.542927	0.425704	Azerbaijan	2017	9.22222	9.22222
Azerbaijan	2021	35.6429	16.5	11.1111	49.9167	88.8333	0	91.4323	9.88787	56.776	0.441198	26.3488	36.373	32.1677	0.819107	0.724405	Azerbaijan	2019	11.1111	11.1111
Azerbaijan	2023	61.9286	16.5	13.2	47.1667	100	0	92.7589	10.0253	57.577	0.120242	21.8286	40.6881	32.76	0.666318	0.536486	Azerbaijan	2021	13.2	13.2
Bangladesh	2008	62.625	0	0	9.57143	66.75	1	45.9644	7.90839	28.968	6.01379	33.8699	8.17494	11.5397	2.93509	4.14314	Bangladesh	2006	0	0
Bangladesh	2010	50	33.5	0	28.4286	66.75	1	51.1863	8.01632	30.462	5.57179	29.6227	8.36775	10.6011	2.7943	3.5401	Bangladesh	2008	0	0
Bangladesh	2012	66.625	50	11	57.5455	66.75	1	53.6534	8.21067	31.993	6.52146	29.078	9.13872	11.6947	2.48643	3.18185	Bangladesh	2010	11	11
Bangladesh	2015	36.3636	16.5	22.875	57.2143	75	1	62.0312	8.39841	34.308	6.55264	28.2058	8.2134	11.5031	2.45201	3.43412	Bangladesh	2012	22.875	22.875
Bangladesh	2017	28.5	16.5	12.8889	41.5833	50	1	64.856	8.52714	35.858	6.59025	28.306	8.06816	12.2352	2.31349	3.50836	Bangladesh	2015	12.8889	12.8889
Bangladesh	2019	28.5714	0	12.8889	36	44.5	1	67.2209	8.74672	37.405	7.88192	31.9514	8.14396	13.5522	2.35766	3.92332	Bangladesh	2017	12.8889	12.8889
Bangladesh	2021	28.5714	0	12.8889	36	44.5	1	70.2933	8.96572	38.946	6.93868	35.6144	9.36188	12.9172	2.75714	3.8042	Bangladesh	2019	12.8889	12.8889
Bangladesh	2023	26.1429	16.5	11	33.25	44.5	1	71.4947	9.1601	40.473	5.77511	39.3366	8.2074	12.7852	3.07674	4.79282	Bangladesh	2021	11	11
Bolivia	2008	12.5	0	26.6	28.5714	66.5	0	85.3684	8.44677	65.535	6.1485	36.785	38.8605	35.3328	1.0411	0.946592	Bolivia	2006	16.75	16.75
Bolivia	2010	25	0	6.6	42.8571	75	0	88.9522	8.49085	66.43	4.12672	37.6374	33.1235	31.4997	1.19485	1.13627	Bolivia	2008	6.6	6.6
Bolivia	2012	20.875	0	2.75	45.4545	75	0	88.1365	8.61432	67.315	5.12228	35.3943	37.7536	36.0382	0.982133	0.937507	Bolivia	2010	2.75	2.75
Bolivia	2015	18.2727	0	0	52.5	58.25	0	91.7968	8.84072	68.393	4.85719	40.9047	37.6503	44.5852	0.917449	1.08644	Bolivia	2012	0	0
Bolivia	2017	9.57143	0	12.9444	41.6667	61	0	90.684	9.01918	69.08	4.19521	51.2599	30.7427	38.5978	1.32806	1.66738	Bolivia	2015	12.9444	12.9444
Bolivia	2019	11.9286	0	14.7778	33.25	66.6667	0	90.0655	9.10387	69.773	2.21671	58.6255	28.8165	36.0658	1.62551	2.03444	Bolivia	2017	14.7778	14.7778
Bolivia	2021	14.3571	16.5	20.3333	38.9167	66.6667	0	91.4961	9.12805	70.475	6.11137	81.4092	25.0709	34.4	2.36655	3.24716	Bolivia	2019	20.3333	20.3333
Bolivia	2023	9.57143	0	14.7778	36.0833	50	0	92.4005	9.27049	71.186	3.08197	88.4283	27.1117	38.0602	2.32338	3.26163	Bolivia	2021	14.7778	14.7778
Bosnia-Herzegovina	2008	25	0	26.6	71.4286	100	0	85.0679	9.09381	44.92	5.44383	30.9707	45.5124	49.4171	0.62672	0.680488	Bosnia-Herzegovina	2006		7.3833
Bosnia-Herzegovina	2010	33.375	0	13.4	52.2857	100	0	83.7172	9.13021	45.558	0.865669	42.2362	44.6571	48.7178	0.866956	0.945789	Bosnia-Herzegovina	2008	13.4	13.4
Bosnia-Herzegovina	2012	20.75	0	19.4167	42.3636	100	0	85.3761	9.23014	46.199	-0.821836	43.6068	44.241	46.9259	0.929268	0.985664	Bosnia-Herzegovina	2010	19.4167	19.4167
Bosnia-Herzegovina	2015	15	0	22.875	54.7143	83.25	0	83.07	9.38597	47.173	4.31475	46.3756	42.4943	42.6885	1.08637	1.09134	Bosnia-Herzegovina	2012	22.875	22.875
Bosnia-Herzegovina	2017	9.42857	0	9.22222	49.9167	94.5	0	84.2744	9.51119	47.876	3.2441	38.6159	41.771	39.9815	0.965845	0.924468	Bosnia-Herzegovina	2015	9.22222	9.22222
Bosnia-Herzegovina	2019	7.07143	0	7.38889	33.25	88.8333	0	85.8158	9.70504	48.626	2.88734	33.168	41.2824	39.9147	0.830972	0.803442	Bosnia-Herzegovina	2017	7.38889	7.38889
Bosnia-Herzegovina	2021	7.07143	0	9.22222	38.8333	94.5	0	84.9698	9.8152	49.425	7.38996	35.6178	40.4667	39.8565	0.893651	0.880176	Bosnia-Herzegovina	2019	9.22222	9.22222
Bosnia-Herzegovina	2023	4.71429	0	7.38889	30.5	94.5	0	84.2912	10.0558	50.269	2.21112	32.2154	40.7536	42.4578	0.758764	0.790493	Bosnia-Herzegovina	2021	7.38889	7.38889
Botswana	2008	70.875	33.5	0	81	66.75	0	74.5798	9.46032	59.444	3.25207	7.77204	40.39	47.9813	0.161981	0.192425	Botswana	2006	0	0
Botswana	2010	58.375	67	6.6	81	100	0	78.5662	9.39266	62.412	10.1222	21.8863	36.3929	44.748	0.489101	0.60139	Botswana	2008	6.6	6.6
Botswana	2012	62.5	33.5	19.4167	57.6364	100	0	79.3226	9.45014	64.768	-0.170901	20.6233	39.2513	38.3362	0.537959	0.525416	Botswana	2010	19.4167	19.4167
Botswana	2015	39.3636	0	18.6875	57.2143	100	0	81.2333	9.52296	67.155	-4.85134	19.0847	34.6388	39.7009	0.480712	0.550962	Botswana	2012	18.6875	18.6875
Botswana	2017	9.57143	0	14.7778	50	72.3333	0	75.2356	9.5729	68.7	4.11436	14.685	33.8846	35.0399	0.419095	0.433384	Botswana	2015	14.7778	14.7778
Botswana	2019	30.9286	16.5	9.22222	44.4167	66.6667	0	74.2332	9.68097	70.172	3.0322	16.2762	27.9916	36.4229	0.446867	0.581466	Botswana	2017	9.22222	9.22222
Botswana	2021	23.7857	16.5	5.55556	47.1667	61	0	70.0184	9.79813	71.56	11.9206	19.6682	30.5448	33.035	0.595376	0.643915	Botswana	2019	5.55556	5.55556
Botswana	2023	35.6429	16.5	12.8889	52.75	66.6667	0	79.2323	9.95037	72.867	2.7338	20.2793	28.6319	33.3694	0.607722	0.708277	Botswana	2021	12.8889	12.8889
Brazil	2008	100	83.5	60	52.4286	41.75	1	93.5636	9.48189	83.749	5.0942	61.4201	37.5226	39.9156	1.53875	1.63688	Brazil	2006	50	50
Brazil	2010	70.875	83.5	59.8	47.5714	100	1	94.1223	9.54753	84.335	7.52823	62.4332	35.9621	39.5159	1.57995	1.73608	Brazil	2008	59.8	59.8
Brazil	2012	87.5	67	36.0833	60.6364	100	1	94.321	9.60373	84.923	1.92118	61.6143	36.9585	39.3098	1.5674	1.66712	Brazil	2010	36.0833	36.0833
Brazil	2015	84.9091	83.5	70.9375	85.7857	75	1	100.921	9.58466	85.77	-3.54576	71.7297	36.9099	46.1913	1.55288	1.94337	Brazil	2012	70.9375	70.9375
Brazil	2017	76.2143	16.5	35.1667	72.25	83.3333	1	103.016	9.56732	86.309	1.32287	82.745	36.3277	44.2973	1.86794	2.27774	Brazil	2015	35.1667	35.1667
Brazil	2019	71.5	33.5	16.6111	75	83.3333	1	103.953	9.65759	86.824	1.22078	87.1185	38.1844	43.0429	2.02399	2.28152	Brazil	2017	16.6111	16.6111
Brazil	2021	71.5	33.5	14.7778	72.1667	88.8333	1	106.652	9.77053	87.317	4.7626	88.9343	37.7402	40.371	2.20293	2.35648	Brazil	2019	14.7778	14.7778
Brazil	2023	71.5	33.5	16.6111	80.5833	88.8333	1	105.233	9.92672	87.788	2.90848	84.6755	37.8025	45.4492	1.86308	2.23995	Brazil	2021	16.6111	16.6111
Bulgaria	2008	87.5	16.5	13.4	28.5714	58.25	1	92.3841	9.52149	71.622	6.12956	14.7019	36.1837	33.4522	0.43949	0.406313	Bulgaria	2006	16.75	16.75
Bulgaria	2010	79.25	50	40	42.8571	66.75	1	94.1819	9.59151	72.302	1.55536	14.0639	30.7847	34.554	0.407013	0.456849	Bulgaria	2008	40	40
Bulgaria	2012	87.5	16.5	33.4167	30.2727	66.75	1	95.3904	9.6872	72.975	0.748815	16.5454	32.0846	32.5188	0.508795	0.51568	Bulgaria	2010	33.4167	33.4167
Bulgaria	2015	66.6364	16.5	37.5	40.5	83.5	1	103.889	9.78639	73.99	3.39755	25.3587	34.5549	37.3295	0.679319	0.733865	Bulgaria	2012	37.5	37.5
Bulgaria	2017	69	50	22.1111	52.9167	72.1667	1	103.461	9.94894	74.669	2.74593	22.9192	32.8519	32.0285	0.715588	0.697652	Bulgaria	2015	22.1111	22.1111
Bulgaria	2019	66.7143	67	25.9444	52.8333	83.3333	1	102.657	10.1121	75.347	3.78885	18.3155	34.9112	35.8688	0.510625	0.524632	Bulgaria	2017	25.9444	25.9444
Bulgaria	2021	64.3571	67	25.9444	52.8333	77.6667	1	98.7088	10.2527	76.025	7.78061	22.4623	35.793	38.6066	0.581826	0.627562	Bulgaria	2019	25.9444	25.9444
Bulgaria	2023	78.6429	67	25.9444	41.6667	77.6667	1	94.2326	10.5187	76.703	1.88681	22.0492	34.684	37.7423	0.584204	0.635717	Bulgaria	2021	25.9444	25.9444
Burkina Faso	2008	0	0	0	81	33.25	0	18.0989	7.20786	23.534	5.79999	24.8679	14.9633	18.5906	1.33766	1.66193	Burkina Faso	2006	0	0
Burkina Faso	2010	0	0	40	81	33.25	0	21.2838	7.25134	24.633	8.44628	22.6684	17.5967	21.655	1.04679	1.28822	Burkina Faso	2008	40	40
Burkina Faso	2012	12.5	0	16.6667	75.8182	50	0	25.3485	7.33302	25.767	6.45267	25.2106	19.9047	22.668	1.11217	1.26656	Burkina Faso	2010	16.6667	16.6667
Burkina Faso	2015	39.3636	0	10.375	38.1429	50	0	33.0902	7.38399	27.53	3.92123	31.2511	18.269	20.3587	1.53502	1.71061	Burkina Faso	2012	10.375	10.375
Burkina Faso	2017	11.9286	0	0	47.0833	16.6667	0	37.3736	7.58579	28.743	6.20349	33.8823	19.3431	26.2618	1.29017	1.75165	Burkina Faso	2015	0	0
Burkina Faso	2019	19.0714	0	0	41.5833	44.5	0	40.2733	7.66388	29.98	5.8892	41.8983	20.0376	23.4373	1.78768	2.09099	Burkina Faso	2017	0	0
Burkina Faso	2021	16.7143	0	0	47.1667	38.8333	0	38.2899	7.77065	31.24	6.94252	55.6389	20.4156	27.8857	1.99524	2.72531	Burkina Faso	2019	0	0
Burkina Faso	2023	28.6429	0	11.0556	38.8333	38.8333	0	30.9304	7.87853	32.52	2.96018	55.9046	22.3304	29.1851	1.91552	2.50352	Burkina Faso	2021	11.0556	11.0556
Cambodia	2008	12.5	0	0	28.5714	50	1	47.0208	7.88983	19.571	7.47637	22.9544	13.5075	13.0797	1.75497	1.69939	Cambodia	2006		0
Cambodia	2010	8.375	0	0	57.1429	58.25	1	45.3663	7.97247	20.294	5.07692	23.4018	13.9285	17.0185	1.37508	1.68014	Cambodia	2008	0	0
Cambodia	2012	12.5	0	0	39.3636	58.25	1	43.6224	8.14613	21.037	7.65026	24.8615	13.5249	17.0922	1.45455	1.8382	Cambodia	2010	0	0
Cambodia	2015	6.09091	0	8.3125	30.9286	58.25	1	46.3664	8.35467	22.188	7.20703	23.2635	13.8194	14.4666	1.60808	1.6834	Cambodia	2012	8.3125	8.3125
Cambodia	2017	14.2857	0	3.66667	44.3333	77.6667	1	49.1536	8.48673	22.98	8.07504	22.6409	15.4179	16.1811	1.39922	1.46849	Cambodia	2015	3.66667	3.66667
Cambodia	2019	19	0	5.5	38.75	72.1667	1	52.3081	8.67931	23.805	7.93695	20.8354	19.7746	17.5866	1.18473	1.05364	Cambodia	2017	5.5	5.5
Cambodia	2021	14.2857	0	0	24.9167	72.1667	1	57.9599	8.6945	24.668	3.08984	25.9419	15.8111	20.9883	1.23602	1.64074	Cambodia	2019	0	0
Cambodia	2023	31	0	1.83333	24.9167	72.1667	1	60.0614	8.89014	25.57	4.96007	25.729	15.9039	18.6734	1.37784	1.61778	Cambodia	2021	1.83333	1.83333
Cameroon	2008	0	0	20	23.5714	16.5	1	37.0601	7.94803	50.35	2.84768	11.153	17.912	15.9119	0.700923	0.622658	Cameroon	2006	0	0
Cameroon	2010	0	0	0	23.5714	0	1	44.0395	7.96901	51.559	2.89902	13.9891	14.2539	15.1863	0.921167	0.981423	Cameroon	2008	0	0
Cameroon	2012	8.375	0	11.0833	21.0909	8.25	1	52.1736	8.0097	52.769	4.62598	14.8741	15.7563	17.1522	0.867183	0.944013	Cameroon	2010	11.0833	11.0833
Cameroon	2015	51.5455	0	29.0625	28.6429	33.25	1	59.5547	8.14613	54.578	5.66695	31.62	15.8232	20.0689	1.57558	1.99834	Cameroon	2012	29.0625	29.0625
Cameroon	2017	4.71429	0	7.38889	22.1667	22.1667	1	50.637	8.21609	55.777	3.54118	36.5387	14.5027	19.2274	1.90034	2.51944	Cameroon	2015	7.38889	7.38889
Cameroon	2019	26.1429	0	11.0556	33.1667	33.1667	1	44.4229	8.33086	56.968	3.47506	41.5974	15.4213	18.6651	2.22862	2.69739	Cameroon	2017	11.0556	11.0556
Cameroon	2021	19	0	11.0556	33.1667	33.1667	1	45.0281	8.45956	58.148	3.33886	47.1536	14.0667	17.0742	2.76168	3.35215	Cameroon	2019	11.0556	11.0556
Cameroon	2023	42.8571	0	20.3333	33.1667	33.1667	1	44.3896	8.57546	59.315	3.24834	43.1521	16.4685	17.1027	2.52311	2.62028	Cameroon	2021	20.3333	20.3333
Chad	2008	0	0	26.6	57.1429	25	0	21.4617	7.18539	21.901	3.05269	14.6047	16.2837	13.6573	1.06937	0.896894	Chad	2006	16.5	16.5
Chad	2010	0	0	26.6	4.71429	16.75	0	23.1053	7.44425	21.985	13.5501	22.5056	15.1301	18.2396	1.23389	1.48747	Chad	2008	26.6	26.6
Chad	2012	0	0	0	45.6364	41.5	0	22.8527	7.40245	22.142	8.88258	22.0726	18.6866	18.3234	1.20461	1.1812	Chad	2010	0	0
Chad	2015	6.09091	0	2.0625	33.3571	66.75	0	23.0287	7.45588	22.515	2.76768	32.1031	10.5382	13.8447	2.3188	3.04636	Chad	2012	2.0625	2.0625
Chad	2017	2.35714	0	0	30.5	72.1667	0	21.354	7.34601	22.858	-2.9887	36.7656	11.0643	11.2391	3.27122	3.32291	Chad	2015	0	0
Chad	2019	7.07143	0	0	22.1667	50	0	20.9835	7.47307	23.279	3.24718	38.0076	10.4447	10.5382	3.60666	3.63894	Chad	2017	0	0
Chad	2021	4.71429	0	3.66667	25	50	0	24.0919	7.42655	23.781	-1.16919	42.4488	12.4527	13.9092	3.05186	3.4088	Chad	2019	3.66667	3.66667
Chad	2023	2.35714	0	0	22.25	50	0	25.2421	7.51752	24.366	4.12232	32.741	16.7665	18.0976	1.80913	1.95276	Chad	2021	0	0
china	2008	25	0	13.4	47.5714	58.5	1	82.9211	8.93984	46.539	9.65068	27.1588	22.5004	22.5252	1.20571	1.20703	china	2006		26.08
china	2010	20.875	0	20	19	33.5	1	91.5272	9.12913	49.226	10.6359	33.9243	24.7324	25.0944	1.35187	1.37165	china	2008	20	20
china	2012	20.875	0	13.9167	12.0909	25	1	93.3106	9.32456	51.765	7.86374	34.3931	27.857	28.1587	1.2214	1.23463	china	2010	13.9167	13.9167
china	2015	3	0	6.25	14.2857	50	1	95.1236	9.48342	55.5	7.04133	41.4888	29.0086	31.5522	1.31493	1.43022	china	2012	6.25	6.25
china	2017	0	0	5.55556	13.8333	55.5	1	97.3222	9.59764	57.96	6.9472	54.9506	29.2317	32.6352	1.68379	1.87983	china	2015	5.55556	5.55556
china	2019	9.5	0	0	19.4167	55.5	1	99.2357	9.75325	60.308	5.9505	60.4036	28.0507	34.1526	1.76864	2.15337	china	2017	0	0
china	2021	11.8571	0	0	13.8333	55.5	1	101.323	9.9164	62.512	8.44847	71.8523	26.6411	32.6862	2.19825	2.69704	china	2019	0	0
china	2023	11.8571	0	0	16.5833	55.5	1	102.363	10.1007	64.57	5.24956	84.3809	26.2259	33.1714	2.54379	3.21746	china	2021	0	0
Colombia	2008	66.75	50	39.8	81	91.75	1	94.2316	9.20533	77.204	3.28345	32.3824	28.4706	28.4288	1.13907	1.1374	Colombia	2006	75.25	75.25
Colombia	2010	91.75	83.5	39.8	81	100	1	99.9544	9.25531	77.964	4.49466	36.4971	27.0475	30.3503	1.20253	1.34937	Colombia	2008	39.8	39.8
Colombia	2012	75.125	83.5	38.8333	63.6364	100	1	97.2327	9.36134	78.701	3.91264	33.9666	29.2474	29.0926	1.16753	1.16135	Colombia	2010	38.8333	38.8333
Colombia	2015	51.4545	83.5	45.875	59.5	91.75	1	97.6741	9.48494	79.764	2.9559	50.419	27.7571	31.2774	1.612	1.81644	Colombia	2012	45.875	45.875
Colombia	2017	40.5	0	14.7778	61	83.3333	1	99.2193	9.55747	80.446	1.35936	49.4364	26.825	29.3205	1.68607	1.84292	Colombia	2015	14.7778	14.7778
Colombia	2019	26.0714	33	16.6111	66.5833	83.3333	1	101.989	9.66966	81.104	3.18686	52.401	29.3971	32.8789	1.59376	1.78252	Colombia	2017	16.6111	16.6111
Colombia	2021	23.7143	33	12.9444	69.5	88.8333	1	102.988	9.76537	81.74	10.8012	64.0392	27.2165	34.3017	1.86694	2.35295	Colombia	2019	12.9444	12.9444
Colombia	2023	26.1429	33	20.2778	61.0833	88.8333	1	103.562	9.96317	82.354	0.61041	54.3171	32.3162	35.04	1.55014	1.6808	Colombia	2021	20.2778	20.2778
Costa Rica	2008	41.625	16.5	46.6	52.4286	100	1	90.4757	9.41165	69.39	4.73817	24.0071	15.362	15.1799	1.58151	1.56276	Costa Rica	2006	33.25	33.25
Costa Rica	2010	54.125	16.5	46.6	52.4286	100	1	99.9538	9.43428	71.736	5.36034	28.0898	13.086	18.0423	1.55688	2.14655	Costa Rica	2008	46.6	46.6
Costa Rica	2012	54.125	16.5	19.4167	69.7273	100	1	105.199	9.54753	73.946	4.88259	33.7412	13.1279	17.3432	1.9455	2.57019	Costa Rica	2010	19.4167	19.4167
Costa Rica	2015	45.3636	16.5	27.0625	66.7143	91.75	1	117.916	9.72794	76.862	3.65208	39.7857	13.2369	18.7591	2.12088	3.00567	Costa Rica	2012	27.0625	27.0625
Costa Rica	2017	28.5	0	7.38889	61.0833	89	1	123.835	9.87457	78.56	4.1577	47.064	13.2778	19.1568	2.45678	3.54457	Costa Rica	2015	7.38889	7.38889
Costa Rica	2019	42.8571	0	9.22222	66.6667	89	1	137.016	9.99652	80.076	2.41751	56.4307	15.0022	21.6864	2.60212	3.76149	Costa Rica	2017	9.22222	9.22222
Costa Rica	2021	47.6429	0	9.22222	72.25	89	1	141.203	10.0253	81.425	7.93576	67.6277	15.6874	20.7731	3.25555	4.31095	Costa Rica	2019	9.22222	9.22222
Costa Rica	2023	47.5714	0	9.22222	72.25	89	1	132.562	10.1868	82.622	5.11192	61.1193	15.2669	18.4373	3.31499	4.00339	Costa Rica	2021	9.22222	9.22222
Croatia	2008	70.875	0	33.2	76.2857	75	1	98.9992	9.91887	54.819	1.96859	38.889	43.5302	45.8669	0.847867	0.893381	Croatia	2006	33	33
Croatia	2010	33.375	0	40	71.4286	75	1	98.8955	9.8756	55.155	-1.33408	56.9416	41.4103	47.9	1.18876	1.37506	Croatia	2008	40	40
Croatia	2012	29.125	0	36.1667	66.7273	75	1	99.3464	9.9475	55.506	-2.25375	69.0182	41.5768	47.0516	1.46686	1.66002	Croatia	2010	36.1667	36.1667
Croatia	2015	48.4545	0	37.625	42.9286	91.75	1	102.981	10.0737	56.155	2.32318	82.761	43.7944	47.3225	1.74887	1.88976	Croatia	2012	37.625	37.625
Croatia	2017	30.9286	0	25.7778	44.5833	88.8333	1	104.214	10.2328	56.667	3.28096	75.988	44.5451	43.6918	1.73918	1.70587	Croatia	2015	25.7778	25.7778
Croatia	2019	47.5714	0	22.1111	47.3333	88.8333	1	105.136	10.4027	57.242	3.10044	70.4258	45.8881	43.5922	1.61556	1.53473	Croatia	2017	22.1111	22.1111
Croatia	2021	33.2857	0	16.6111	52.9167	88.8333	1	105.876	10.5113	57.878	12.6317	77.5325	45.1859	47.7071	1.62518	1.71586	Croatia	2019	16.6111	16.6111
Croatia	2023	45.1429	0	16.6111	50.0833	88.8333	1	105.925	10.7496	58.575	3.30254	63.0184	46.6359	47.3955	1.32963	1.35128	Croatia	2021	16.6111	16.6111
Czech	2008	87.625	83.5	60	76.1429	100	1	98.0813	10.167	73.394	2.61227	28.1549	38.9554	40.9222	0.688012	0.722748	Czech	2006	50	50
Czech	2010	87.625	66.5	66.8	81	91.75	1	98.6544	10.1605	73.255	2.71467	36.7001	39.0856	43.1964	0.84961	0.938966	Czech	2008	66.8	66.8
Czech	2012	87.625	100	27.8333	75.8182	91.75	1	99.775	10.1105	73.197	-0.770668	43.8353	40.4862	44.3554	0.988275	1.08272	Czech	2010	27.8333	27.8333
Czech	2015	72.6364	33.5	41.625	81	83.25	1	104.811	10.0728	73.477	4.95876	39.4695	41.0557	41.6958	0.946605	0.961365	Czech	2012	41.625	41.625
Czech	2017	42.7857	50	9.16667	80.5833	83.3333	1	102.205	10.0875	73.675	5.17357	33.7818	39.9453	38.4638	0.878276	0.845702	Czech	2015	9.16667	9.16667
Czech	2019	38	50	11	80.5833	88.8333	1	100.216	10.1464	73.921	3.56578	29.5517	40.6588	40.3751	0.73193	0.726822	Czech	2017	11	11
Czech	2021	59.4286	33.5	14.7222	80.6667	88.8333	1	102.09	10.1449	74.214	4.02902	40.6917	40.0884	45.0399	0.903458	1.01505	Czech	2019	14.7222	14.7222
Czech	2023	54.7143	33.5	23.9444	83.3333	88.8333	1	104.233	10.056	74.552	-0.0853303	42.3751	39.913	43.7405	0.968783	1.06169	Czech	2021	23.9444	23.9444
Dem. Rep. of Congo	2008	0	0	0	4.71429	0	1	36.8209	6.27288	38.976	6.22589	75.7606	9.6545	10.0667	7.52586	7.84718	Dem. Rep. of Congo	2006		0
Dem. Rep. of Congo	2010	0	0	0	19.1429	50	1	38.1317	6.34564	40.013	7.10798	29.4786	14.3857	15.3514	1.92026	2.04916	Dem. Rep. of Congo	2008	0	0
Dem. Rep. of Congo	2012	12.5	0	2.75	45.4545	41.5	1	40.0563	6.39693	41.082	7.0869	21.2597	15.1132	13.4048	1.58598	1.4067	Dem. Rep. of Congo	2010	2.75	2.75
Dem. Rep. of Congo	2015	45.3636	0	12.5	31	50	1	43.824	6.68461	42.74	6.91617	16.0469	15.8873	15.2306	1.05359	1.01004	Dem. Rep. of Congo	2012	12.5	12.5
Dem. Rep. of Congo	2017	23.7857	0	9.22222	44.4167	50	1	46.2322	6.8773	43.88	3.72695	18.4696	11.0898	10.36	1.78279	1.66546	Dem. Rep. of Congo	2015	9.22222	9.22222
Dem. Rep. of Congo	2019	38.1429	0	31.4444	41.5833	50	1	51.3632	7.00307	45.046	4.38453	14.8471	10.9599	13.4401	1.10469	1.35467	Dem. Rep. of Congo	2017	31.4444	31.4444
Dem. Rep. of Congo	2021	42.9286	0	35.1667	41.5833	50	1	56.886	7.14677	46.235	6.20015	15.8637	12.2069	13.8016	1.14941	1.29956	Dem. Rep. of Congo	2019	35.1667	35.1667
Dem. Rep. of Congo	2023	45.2143	0	33.2778	49.9167	61.1667	1	56.8316	7.35244	47.444	8.56086	14.3671	14.8196	16.5357	0.868857	0.96947	Dem. Rep. of Congo	2021	33.2778	33.2778
Dominican Republic	2008	16.75	0	6.6	14.1429	83.25	1	78.7572	9.21034	71.3	3.2095	33.6068	15.0516	18.4798	1.81857	2.23277	Dominican Republic	2006		25.0833
Dominican Republic	2010	20.875	0	0	23.7143	58.25	1	77.9718	9.29284	73.753	8.33965	37.3109	13.078	16.0495	2.32474	2.85296	Dominican Republic	2008	0	0
Dominican Republic	2012	50	0	25.0833	63.6364	66.5	1	77.9861	9.33521	75.802	2.71737	42.3205	13.5325	19.7849	2.13902	3.12732	Dominican Republic	2010	25.0833	25.0833
Dominican Republic	2015	33.3636	0	22.9375	61.9286	58.25	1	79.9379	9.56311	78.566	6.92702	44.6875	16.6482	16.6812	2.67892	2.68423	Dominican Republic	2012	22.9375	22.9375
Dominican Republic	2017	47.5714	16.5	16.6111	58.25	55.5	1	79.9407	9.69523	80.277	4.6667	48.9064	13.9766	17.0641	2.86604	3.49916	Dominican Republic	2015	16.6111	16.6111
Dominican Republic	2019	57	16.5	31.3333	55.5	61	1	81.8562	9.84268	81.828	5.05217	53.5793	14.3961	17.8613	2.99974	3.7218	Dominican Republic	2017	31.3333	31.3333
Dominican Republic	2021	52.2857	50	22.1667	63.8333	61	1	75.7045	9.94367	83.213	12.272	63.226	15.5985	18.5379	3.41064	4.05333	Dominican Republic	2019	22.1667	22.1667
Dominican Republic	2023	61.8571	67	48.2222	52.75	55.5	1	72.2825	10.1056	84.446	2.36062	60.0189	15.7166	18.9704	3.16382	3.81883	Dominican Republic	2021	48.2222	48.2222
Ecuador	2008	41.5	0	33.2	19	58.25	0	89.2332	9.0431	62.3	6.56492	24.873	36.1606	35.5925	0.698826	0.687848	Ecuador	2006	0	0
Ecuador	2010	45.75	0	20	23.7143	66.5	0	91.5584	9.08591	62.69	4.02914	18.4355	34.0102	35.3956	0.520843	0.542059	Ecuador	2008	20	20
Ecuador	2012	41.625	0	22.1667	33.2727	58.25	0	98.5548	9.22029	62.988	5.78321	19.3413	40.3338	43.1687	0.44804	0.479531	Ecuador	2010	22.1667	22.1667
Ecuador	2015	42.3636	0	27.0625	28.6429	75	0	100.792	9.27706	63.398	0.119692	36.438	37.2217	44.0881	0.826482	0.978945	Ecuador	2012	27.0625	27.0625
Ecuador	2017	28.5	16.5	5.55556	33.3333	66.8333	0	97.3971	9.35271	63.67	5.9704	47.3915	34.7138	40.4859	1.17057	1.36521	Ecuador	2015	5.55556	5.55556
Ecuador	2019	19.0714	33	27.7222	38.9167	66.6667	0	94.7315	9.40837	63.986	0.165404	52.0644	36.2855	39.7532	1.30969	1.43485	Ecuador	2017	27.7222	27.7222
Ecuador	2021	23.8571	50	25.8889	27.8333	66.6667	0	95.2278	9.49702	64.361	9.81842	61.6092	35.7828	37.3665	1.64878	1.72176	Ecuador	2019	25.8889	25.8889
Ecuador	2023	23.7857	50	20.3333	30.6667	61.1667	0	93.4163	9.66142	64.792	2.35522	55.3481	36.6645	40.2175	1.37622	1.50958	Ecuador	2021	20.3333	20.3333
Egypt	2008	45.875	0	13.2	62	50	0	56.3366	9.01918	43.058	7.15628	66.7606	26.6392	32.6886	2.04232	2.5061	Egypt	2006	8.25	8.25
Egypt	2010	71	0	0	76.2857	50	0	65.2572	9.06647	43.019	5.14723	69.5895	23.9109	31.3577	2.21922	2.91037	Egypt	2008	0	0
Egypt	2012	12.5	0	8.25	57.5455	50	0	74.4843	9.22029	42.946	2.2262	69.8616	19.7199	29.191	2.39326	3.5427	Egypt	2010	8.25	8.25
Egypt	2015	18.1818	0	8.3125	9.57143	41.75	0	76.9226	9.27893	42.785	4.37202	83.7537	20.8949	31.2654	2.6788	4.00832	Egypt	2012	8.3125	8.3125
Egypt	2017	47.5714	16.5	11.0556	38.8333	38.8333	0	79.3612	9.29835	42.705	4.18122	97.8003	20.6546	30.5529	3.20101	4.73505	Egypt	2015	11.0556	11.0556
Egypt	2019	52.2857	16.5	14.7778	52.75	44.3333	0	81.1705	9.46498	42.73	5.55209	80.0921	19.3022	26.8976	2.97767	4.14937	Egypt	2017	14.7778	14.7778
Egypt	2021	47.5714	16.5	18.5	47.25	38.8333	0	85.5924	9.62377	42.862	3.29065	89.9026	18.5879	25.5432	3.51963	4.83662	Egypt	2019	18.5	18.5
Egypt	2023	57.1429	16.5	35.1667	52.75	55.5	0	90.2326	9.78188	43.1	3.7587	95.9295	16.9732	22.7414	4.21828	5.65181	Egypt	2021	35.1667	35.1667
Equatorial Guinea	2008	0	0	0	4.71429	0	1	31.5532	10.0266	62.745	17.7991	0.488086	34.5064	19.8927	0.0245359	0.0141448	Equatorial Guinea	2006		0
Equatorial Guinea	2010	0	0	0	23.8571	0	1	36.4454	9.63952	65.94	-8.92418	7.89411	26.6459	31.1789	0.253188	0.29626	Equatorial Guinea	2008	0	0
Equatorial Guinea	2012	0	0	0	9.09091	0	1	38.795	9.89848	69	8.31287	7.09724	27.9609	35.1996	0.201628	0.253827	Equatorial Guinea	2010	0	0
Equatorial Guinea	2015	6.09091	0	2.0625	18.9286	0	1	39.0611	9.59492	70.616	-9.11004	31.6567	26.4737	41.5708	0.761513	1.19578	Equatorial Guinea	2012	2.0625	2.0625
Equatorial Guinea	2017	0	0	0	33.1667	0	1	40.2332	9.51562	71.646	-5.66751	36.2351	17.4796	20.0696	1.80547	2.073	Equatorial Guinea	2015	0	0
Equatorial Guinea	2019	2.35714	0	0	33.1667	0	1	42.3225	9.39765	72.627	-5.48183	43.1894	18.6229	16.7994	2.5709	2.31916	Equatorial Guinea	2017	0	0
Equatorial Guinea	2021	0	0	0	27.5833	0	1	45.3654	9.44145	73.561	0.86027	42.2931	15.3674	12.7149	3.32627	2.75213	Equatorial Guinea	2019	0	0
Equatorial Guinea	2023	2.35714	0	0	35.9167	0	1	47.3652	9.41328	74.448	-5.08931	37.3689	22.2862	19.8271	1.88474	1.67677	Equatorial Guinea	2021	0	0
Fiji	2008	0	0	26.6	76.2857	33.5	1	79.0176	8.86926	51.146	1.03279	47.4637	23.9472	22.6113	2.09912	1.98202	Fiji	2006		0
Fiji	2010	0	0	0	0	16.5	1	81.6554	8.88738	52.171	2.95467	51.8411	23.5646	24.8228	2.08845	2.19996	Fiji	2008	0	0
Fiji	2012	0	0	11	0	8.25	1	82.42	8.99343	53.196	1.41131	47.6533	24.8275	25.4968	1.86899	1.91937	Fiji	2010	11	11
Fiji	2015	18.1818	0	10.375	9.57143	25	1	87.7612	9.30747	54.726	4.5012	43.0445	25.9588	29.7923	1.44482	1.65818	Fiji	2012	10.375	10.375
Fiji	2017	40.5	16.5	14.7778	8.33333	27.8333	1	88.5223	9.3767	55.742	5.35336	42.2207	25.2966	27.3328	1.54469	1.66903	Fiji	2015	14.7778	14.7778
Fiji	2019	35.7857	16.5	22.2222	13.8333	33.5	1	90.6826	9.40344	56.75	-0.581946	48.7605	26.6729	30.2715	1.61077	1.82809	Fiji	2017	22.2222	22.2222
Fiji	2021	33.2857	33.5	16.6111	16.5833	50.1667	1	92.1541	9.21632	57.74	-4.88104	85.9724	21.3653	35.4681	2.42394	4.02393	Fiji	2019	16.6111	16.6111
Fiji	2023	38.0714	33.5	20.3333	16.5833	39	1	95.908	9.56662	58.713	7.52429	79.6023	22.1352	28.9909	2.74577	3.59619	Fiji	2021	20.3333	20.3333
France	2008	91.625	50	40	85.8571	91.75	1	106.433	10.4874	77.868	0.380171	68.8593	50.7804	54.2814	1.26856	1.35602	France	2006	33.25	33.25
France	2010	66.625	67	40	81.1429	100	1	106.425	10.5113	78.369	2.00032	85.2222	50.5593	57.7183	1.47652	1.68559	France	2008	40	40
France	2012	83.25	100	41.5	85	91.75	1	105.814	10.5584	78.878	0.183835	90.6245	52.721	57.8896	1.56547	1.71895	France	2010	41.5	41.5
France	2015	72.8182	100	39.5625	92.9286	75	1	103.396	10.639	79.655	1.06675	95.4528	53.7079	57.5951	1.65731	1.77726	France	2012	39.5625	39.5625
France	2017	69.1429	50	16.6111	88.9167	77.8333	1	103.756	10.7272	80.18	2.08361	98.3688	54.3002	57.6651	1.70586	1.81157	France	2015	16.6111	16.6111
France	2019	73.9286	100	18.4444	94.5	77.8333	1	104.077	10.8655	80.709	2.02745	97.6438	52.9531	55.3448	1.76428	1.84397	France	2017	18.4444	18.4444
France	2021	61.9286	100	18.4444	88.9167	77.8333	1	104.523	10.9144	81.242	6.88234	112.583	52.8796	59.4633	1.89332	2.12905	France	2019	18.4444	18.4444
France	2023	61.9286	100	37	83.3333	77.8333	1	102.322	11.0391	81.777	0.936488	109.876	51.5349	56.9894	1.92801	2.13207	France	2021	37	37
Georgia	2008	58.25	50	40	57	58.25	1	101.469	8.88876	54.765	2.42161	26.3463	29.8519	31.7738	0.829183	0.882568	Georgia	2006	41.75	41.75
Georgia	2010	62.5	67	40	57	58.25	1	103.256	8.93327	55.535	6.24641	31.4483	26.486	30.9626	1.01569	1.18736	Georgia	2008	40	40
Georgia	2012	50	16.5	47.25	81.9091	91.75	1	105.625	9.20633	56.303	6.57883	28.1235	27.0239	27.7335	1.01406	1.04069	Georgia	2010	47.25	47.25
Georgia	2015	51.5455	16.5	45.875	76.2857	100	1	106.208	9.39183	57.448	3.35102	36.0152	25.829	26.9922	1.33428	1.39437	Georgia	2012	45.875	45.875
Georgia	2017	76.1429	33	22.1667	66.6667	88.8333	1	109.079	9.47731	58.231	5.1599	38.8943	26.758	27.2096	1.42943	1.45356	Georgia	2015	22.1667	22.1667
Georgia	2019	73.7857	50	27.7778	77.8333	88.8333	1	111.5	9.68097	59.039	5.38072	40.0488	26.8465	28.6714	1.39682	1.49177	Georgia	2017	27.7778	27.7778
Georgia	2021	80.9286	50	44.4444	66.6667	88.8333	1	106	9.78358	59.872	10.6442	49.094	25.2167	31.1888	1.57409	1.94688	Georgia	2019	44.4444	44.4444
Georgia	2023	78.5714	100	44.4444	77.8333	94.5	1	104.344	10.0489	60.727	7.8322	39.2321	27.5715	29.9186	1.3113	1.42292	Georgia	2021	44.4444	44.4444
germany	2008	66.625	33	100	85.7143	91.75	0	103.241	10.5495	76.575	0.910403	64.5862	44.1549	44.4178	1.45406	1.46272	germany	2006		70.95
germany	2010	70.875	100	46.6	100	100	0	104.891	10.5899	76.966	4.14677	80.3755	43.695	48.1146	1.6705	1.83947	germany	2008	46.6	46.6
germany	2012	62.5	100	22.25	81.8182	100	0	104.442	10.701	77.17	0.474291	79.1573	45.0291	45.0834	1.7558	1.75791	germany	2010	22.25	22.25
germany	2015	60.5455	66.5	23	71.5	75	0	102.192	10.7932	77.2	1.65272	70.5599	45.421	44.5058	1.58541	1.55347	germany	2012	23	23
germany	2017	47.5	66.5	16.6111	86.0833	94.5	0	101.096	10.903	77.261	2.71602	63.9524	45.9043	44.5663	1.43499	1.39317	germany	2015	16.6111	16.6111
germany	2019	47.5714	83.5	14.7778	88.8333	94.5	0	101.153	11.0092	77.376	0.987893	58.5561	46.8917	45.5635	1.28515	1.24875	germany	2017	14.7778	14.7778
germany	2021	47.5714	83.5	14.7778	88.8333	94.5	0	101.204	11.0718	77.544	3.67	67.8788	47.5421	50.7092	1.33859	1.42776	germany	2019	14.7778	14.7778
germany	2023	54.7143	50	16.6111	77.75	88.8333	0	101.562	11.2007	77.765	-0.266438	62.6601	45.8111	48.38	1.29516	1.36779	germany	2021	16.6111	16.6111
Ghana	2008	62.5	16.5	13.4	71.5714	33.25	1	46.2537	8.16052	49.351	9.1498	24.6437	11.7697	17.6758	1.3942	2.09383	Ghana	2006	41.5	41.5
Ghana	2010	54.25	33	33.4	81	75	1	51.2554	8.24538	50.713	7.89971	34.5071	12.4091	19.8803	1.73574	2.78079	Ghana	2008	33.4	33.4
Ghana	2012	58.25	16.5	36.1667	78.9091	91.75	1	57.2293	8.4659	52.073	9.29279	35.3514	13.6487	21.977	1.60856	2.5901	Ghana	2010	36.1667	36.1667
Ghana	2015	36.2727	0	29.125	64.2143	66.5	1	67.0826	8.52516	54.086	2.12076	53.8957	14.616	18.6233	2.89399	3.68746	Ghana	2012	29.125	29.125
Ghana	2017	30.8571	0	22.2222	38.75	50	1	66.3819	8.50106	55.407	8.12889	56.9839	13.6159	17.5822	3.241	4.1851	Ghana	2015	22.2222	22.2222
Ghana	2019	30.8571	0	14.8333	44.3333	61	1	70.6079	8.65869	56.707	6.50777	58.3468	14.9714	22.4906	2.59428	3.89722	Ghana	2017	14.8333	14.8333
Ghana	2021	30.8571	16.5	20.3889	36	44.3333	1	75.3133	8.76561	57.985	5.07647	79.159	15.1824	27.212	2.90898	5.21386	Ghana	2019	20.3889	20.3889
Ghana	2023	28.5	16.5	16.6111	19.3333	44.3333	1	76.2515	8.91597	59.238	2.94479	82.9365	16.0013	19.5515	4.24196	5.1831	Ghana	2021	16.6111	16.6111
Guatemala	2008	66.75	0	20	71.4286	75	1	45.431	8.75306	47.807	3.29352	19.5697	11.6906	13.2604	1.4758	1.67397	Guatemala	2006	33.5	33.5
Guatemala	2010	66.625	0	39.8	57.1429	83.25	1	52.4429	8.75463	48.403	2.88418	24.006	11.1906	14.4678	1.65927	2.1452	Guatemala	2008	39.8	39.8
Guatemala	2012	66.75	0	2.75	42.4545	100	1	53.311	8.86926	49	2.97471	24.5569	11.7347	14.1509	1.73536	2.09269	Guatemala	2010	2.75	2.75
Guatemala	2015	42.2727	0	10.375	45.2143	83.25	1	54.918	9.07337	49.971	4.09217	24.8033	11.1095	12.5816	1.9714	2.23263	Guatemala	2012	10.375	10.375
Guatemala	2017	76.2857	16.5	29.6111	50	72.1667	1	54.0078	9.1442	50.68	3.07985	25.0926	11.3934	12.7775	1.96381	2.20239	Guatemala	2015	29.6111	29.6111
Guatemala	2019	69	33	35.1667	50	66.6667	1	52.6073	9.26483	51.439	4.0179	26.4142	11.205	13.4411	1.96519	2.35735	Guatemala	2017	35.1667	35.1667
Guatemala	2021	52.2857	16.5	18.5	36.0833	66.6667	1	48.3225	9.35357	52.245	8.03327	30.6091	12.3038	13.4656	2.27314	2.48778	Guatemala	2019	18.5	18.5
Guatemala	2023	49.9286	33	18.5	50	66.6667	1	47.6309	9.51044	53.098	3.52679	27.1976	12.4706	13.7212	1.98217	2.18095	Guatemala	2021	18.5	18.5
Honduras	2008	12.5	0	20	71.4286	66.75	1	59.3648	8.21338	50.566	4.2316	22.3235	26.1424	26.409	0.845297	0.85392	Honduras	2006	0	0
Honduras	2010	12.5	0	20	57.1429	58.25	1	66.0756	8.18312	51.885	3.73114	21.8163	23.0919	26.4632	0.824399	0.944756	Honduras	2008	20	20
Honduras	2012	62.5	0	22.1667	66.7273	66.5	1	64.1758	8.22684	53.202	4.12869	27.086	22.873	26.3561	1.02769	1.18419	Honduras	2010	22.1667	22.1667
Honduras	2015	54.4545	0	31.25	61.9286	50	1	50.0198	8.41627	55.165	3.84008	38.5167	25.2408	26.0219	1.48016	1.52597	Honduras	2012	31.25	31.25
Honduras	2017	45.2143	0	7.38889	38.8333	66.6667	1	50.7353	8.57168	56.457	4.84291	41.4988	26.4501	26.8579	1.54513	1.56895	Honduras	2015	7.38889	7.38889
Honduras	2019	47.6429	0	16.6111	38.8333	61	1	64.1084	8.57923	57.73	2.55963	43.5	26.0282	25.9391	1.677	1.67126	Honduras	2017	16.6111	16.6111
Honduras	2021	42.9286	33	16.6667	38.8333	66.6667	1	54.5551	8.64471	58.982	12.5653	51.0297	25.5942	28.7714	1.77362	1.9938	Honduras	2019	16.6667	16.6667
Honduras	2023	47.5714	33	12.9444	38.8333	72.1667	1	55.1029	8.80237	60.212	3.5826	44.9525	25.0915	26.1231	1.72079	1.79154	Honduras	2021	12.9444	12.9444
india	2008	83.375	50	20	66.7143	91.75	1	62.6794	8.19146	30.246	3.0867	74.3677	20.1221	29.2931	2.53874	3.69581	india	2006	0	0
india	2010	87.5	50	26.6	66.7143	91.75	1	65.3513	8.33327	30.93	8.49758	67.7018	19.1904	27.9853	2.41919	3.5279	india	2008	26.6	26.6
india	2012	83.25	33.5	16.5833	75.7273	100	1	70.3244	8.468	31.634	5.45639	67.9845	19.8143	27.3639	2.48446	3.43109	india	2010	16.5833	16.5833
india	2015	60.6364	16.5	18.6875	28.5714	75	1	74.9483	8.58672	32.777	7.99625	69.0486	19.8539	27.059	2.55178	3.47784	india	2012	18.6875	18.6875
india	2017	52.4286	16.5	14.7778	41.6667	61.1667	1	74.5973	8.71276	33.6	6.79538	69.6694	20.0044	26.2317	2.65593	3.4827	india	2015	14.7778	14.7778
india	2019	40.4286	0	11.0556	58.4167	61.1667	1	75.5256	8.86503	34.472	3.87144	75.0404	19.1518	26.8458	2.79523	3.9182	india	2017	11.0556	11.0556
india	2021	38.0714	0	9.22222	58.4167	66.6667	1	80.6246	8.98218	35.393	9.68959	83.4865	20.4383	29.7059	2.81043	4.08482	india	2019	9.22222	9.22222
india	2023	47.6429	0	5.55556	58.4167	66.6667	1	78.864	9.21234	36.364	8.15294	83.0205	20.7951	29.1151	2.85146	3.99232	india	2021	5.55556	5.55556
Indonesia	2008	66.625	0	6.6	90.4286	66.75	1	71.4267	8.89563	48.335	6.0137	30.252	19.4481	19.394	1.55987	1.55553	Indonesia	2006	0	0
Indonesia	2010	70.875	16.5	6.6	85.7143	58.25	1	76.9965	9.00332	49.914	6.22385	26.3631	15.6441	16.8865	1.56119	1.68518	Indonesia	2008	6.6	6.6
Indonesia	2012	62.5	50	19.3333	84.8182	66.75	1	81.5296	9.13346	51.276	6.03005	22.9547	17.2493	18.8358	1.21867	1.33076	Indonesia	2010	19.3333	19.3333
Indonesia	2015	63.6364	16.5	35.375	85.7143	75	1	88.7823	9.17885	53.313	4.87632	27.0133	14.8782	17.6022	1.53466	1.81562	Indonesia	2012	35.375	35.375
Indonesia	2017	52.4286	16.5	22.1667	86.0833	83.5	1	91.5816	9.24474	54.659	5.06979	29.3955	14.1796	16.4436	1.78766	2.07308	Indonesia	2015	22.1667	22.1667
Indonesia	2019	52.3571	16.5	20.3333	83.3333	77.8333	1	95.7837	9.36048	55.985	5.01929	30.5635	14.2682	16.3588	1.86832	2.14207	Indonesia	2017	20.3333	20.3333
Indonesia	2021	50.0714	16.5	24.0556	52.75	77.8333	1	99.0968	9.42626	57.29	3.70289	41.1403	13.7189	18.1237	2.26997	2.99882	Indonesia	2019	24.0556	24.0556
Indonesia	2023	50.0714	33.5	25.8889	49.9167	77.8333	1	97.1655	9.61714	58.572	5.04811	39.6012	15.0395	16.6528	2.37806	2.63315	Indonesia	2021	25.8889	25.8889
jordan	2008	75	50	26.6	38.1429	33.25	0	88.4467	9.12151	83.692	7.22039	54.2403	29.167	33.9642	1.59698	1.85965	jordan	2006	0	0
jordan	2010	66.625	50	13.2	52.4286	25	0	87.3644	9.14206	86.088	2.31483	59.4372	24.2073	32.0215	1.85616	2.45535	jordan	2008	13.2	13.2
jordan	2012	62.375	0	11.0833	63.7273	25	0	87.2318	9.1716	88.185	2.42936	70.5209	22.5034	36.8324	1.91464	3.13379	jordan	2010	11.0833	11.0833
jordan	2015	54.5455	0	27.125	42.9286	41.75	0	87.6551	9.09043	90.256	2.49653	78.4231	24.3009	32.6902	2.39898	3.22717	jordan	2012	27.125	27.125
jordan	2017	50	0	11.0556	47.25	27.6667	0	88.8758	9.12913	90.747	2.4736	75.6567	25.1309	28.6977	2.63633	3.0105	jordan	2015	11.0556	11.0556
jordan	2019	42.8571	0	7.38889	50.0833	27.6667	0	89.5105	9.15165	91.203	1.75124	78.015	24.2972	30.1313	2.58917	3.21086	jordan	2017	7.38889	7.38889
jordan	2021	40.4286	0	3.66667	44.3333	27.6667	0	90.0636	9.12042	91.626	3.65564	93.3002	24.7282	32.1888	2.89853	3.77303	jordan	2019	3.66667	3.66667
jordan	2023	38.0714	0	3.66667	41.5833	33.3333	0	91.9697	9.23893	92.02	2.67827	92.8105	25.2448	32.4501	2.8601	3.67641	jordan	2021	3.66667	3.66667
Kazakhstan	2008	45.75	16.5	20	71.4286	8.25	1	99.3637	9.60035	56.682	3.3	6.76587	28.2954	27.0683	0.249955	0.239115	Kazakhstan	2006	50.25	50.25
Kazakhstan	2010	33.375	16.5	19.8	85.7143	33.25	1	100.631	9.69277	56.827	7.3	10.6827	23.9431	22.4734	0.47535	0.446172	Kazakhstan	2008	19.8	19.8
Kazakhstan	2012	33.375	16.5	13.75	66.7273	33.25	1	101.364	9.82444	56.973	4.8	12.1253	26.3429	21.912	0.553361	0.460286	Kazakhstan	2010	13.75	13.75
Kazakhstan	2015	39.4545	16.5	27	69	58.5	1	102.358	9.95561	57.191	1.2	21.8819	16.611	22.8703	0.956784	1.31732	Kazakhstan	2012	27	27
Kazakhstan	2017	38	16.5	12.8889	69.3333	50.1667	1	102.143	9.96928	57.336	4.1	19.8694	19.8224	24.0879	0.824871	1.00237	Kazakhstan	2015	12.8889	12.8889
Kazakhstan	2019	40.4286	16.5	16.5556	75	50.1667	1	101.359	10.131	57.54	4.5	19.9437	19.6789	20.2485	0.984949	1.01346	Kazakhstan	2017	16.5556	16.5556
Kazakhstan	2021	47.5714	16.5	9.16667	69.4167	44.3333	1	95.7335	10.2716	57.821	4.3	25.1005	17.1036	22.0697	1.13733	1.46755	Kazakhstan	2019	9.16667	9.16667
Kazakhstan	2023	40.4286	16.5	11.0556	72.1667	38.8333	1	97.1888	10.4539	58.179	5.1	22.7687	21.6669	23.1752	0.982459	1.05085	Kazakhstan	2021	11.0556	11.0556
Kenya	2008	79.375	33.5	33.2	38	83.25	1	57.1345	7.80792	22.8	0.232283	34.2544	16.9639	18.9156	1.81091	2.01925	Kenya	2006	16.75	16.75
Kenya	2010	71	0	73.4	38	83.25	1	58.2325	7.745	23.571	8.05847	36.6947	17.8701	21.5433	1.70329	2.05341	Kenya	2008	73.4	73.4
Kenya	2012	75.125	0	38.8333	63.6364	83.25	1	63.2321	7.83597	24.376	4.56868	37.6162	16.8101	22.0979	1.70226	2.23772	Kenya	2010	38.8333	38.8333
Kenya	2015	54.5455	0	33.375	47.6429	66.5	1	67.6522	8.10772	25.658	4.96772	45.8317	17.1445	23.8267	1.92354	2.67326	Kenya	2012	33.375	33.375
Kenya	2017	38.0714	0	14.7778	41.6667	66.6667	1	66.2321	8.31874	26.562	3.83796	53.8656	17.8025	25.1982	2.13767	3.02574	Kenya	2015	14.7778	14.7778
Kenya	2019	50	0	20.3333	38.9167	72.1667	1	68.2146	8.43598	27.507	5.11416	59.0846	17.0002	24.4153	2.41998	3.47553	Kenya	2017	20.3333	20.3333
Kenya	2021	47.5714	0	31.4444	44.5	72.1667	1	65.3214	8.56789	28.493	7.59049	68.2322	16.8192	24.0154	2.84119	4.0568	Kenya	2019	31.4444	31.4444
Kenya	2023	47.5714	0	31.4444	47.25	77.6667	1	82.1335	8.7323	29.52	5.55587	73.1069	16.925	22.6839	3.22285	4.31946	Kenya	2021	31.4444	31.4444
Kyrgyzstan	2008	4.125	0	13.4	28.5714	41.75	0	85.7626	7.97591	35.285	8.40162	49.0116	29.8082	27.8841	1.75769	1.64423	Kyrgyzstan	2006		55.7166
Kyrgyzstan	2010	12.5	0	33.4	66.5714	75	0	86.5632	7.96555	35.306	-0.471567	59.6986	31.1601	37.107	1.60882	1.91587	Kyrgyzstan	2008	33.4	33.4
Kyrgyzstan	2012	29.125	0	11.0833	42.3636	58.25	0	87.4234	8.16052	35.423	-0.0881502	50.4779	34.7219	40.5839	1.24379	1.45378	Kyrgyzstan	2010	11.0833	11.0833
Kyrgyzstan	2015	48.4545	0	52.125	61.9286	41.5	0	90.0671	8.29155	35.777	3.87583	67.0873	35.5669	38.0837	1.76158	1.88623	Kyrgyzstan	2012	52.125	52.125
Kyrgyzstan	2017	54.7143	0	31.4444	72.25	77.6667	0	91.9519	8.45744	36.135	4.73994	58.7861	33.2872	37.0201	1.58795	1.76603	Kyrgyzstan	2015	31.4444	31.4444
Kyrgyzstan	2019	57.0714	0	33.2222	77.6667	77.6667	0	92.7374	8.48879	36.591	4.60063	48.8483	30.7664	30.8405	1.5839	1.58771	Kyrgyzstan	2017	33.2222	33.2222
Kyrgyzstan	2021	57.1429	16.5	25.8889	52.5833	77.6667	0	94.7706	8.58485	37.146	5.50701	56.2011	31.3705	32.0779	1.75202	1.79153	Kyrgyzstan	2019	25.8889	25.8889
Kyrgyzstan	2023	59.5714	33	35.2222	72.25	77.6667	0	93.4658	8.85509	37.801	6.15139	44.7166	37.424	35.6373	1.25477	1.19486	Kyrgyzstan	2021	35.2222	35.2222
Lebanon	2008	45.875	50	20	52.4286	33.25	0	86.3532	9.44145	87.042	9.06913	161.487	24.4686	34.3248	4.70468	6.59976	Lebanon	2006		53.2
Lebanon	2010	58.375	0	26.6	33.4286	33.25	0	89.0883	9.58259	87.334	7.97514	136.829	21.6851	29.1513	4.69377	6.30982	Lebanon	2008	26.6	26.6
Lebanon	2012	54.125	16.5	0	36.3636	41.75	0	88.2326	9.68346	87.636	2.56479	131.051	21.7947	30.2292	4.33526	6.01299	Lebanon	2010	0	0
Lebanon	2015	0	0	6.25	11.8571	41.75	0	90.2326	9.73329	88.106	0.462321	140.841	19.1752	26.6591	5.28303	7.34496	Lebanon	2012	6.25	6.25
Lebanon	2017	0	0	0	5.5	22.1667	0	91.3258	9.94655	88.429	0.903028	149.979	21.9164	30.5701	4.90609	6.84325	Lebanon	2015	0	0
Lebanon	2019	0	0	0	13.75	27.8333	0	75.2321	9.96128	88.758	-6.91492	172.1	20.7716	31.2871	5.50068	8.28534	Lebanon	2017	0	0
Lebanon	2021	4.78571	0	0	19.3333	27.8333	0	68.2724	9.27332	89.093	-7.00124	357.687	8.25434	10.9199	32.7556	43.3332	Lebanon	2019	0	0
Lebanon	2023	9.5	0	0	24.9167	27.8333	0	64.7029	9.27529	89.432	0.2	195.17	12.8835	13.2763	14.7006	15.1488	Lebanon	2021	0	0
Liberia	2008	0	0	0	42.8571	58.25	0	63.2321	6.72143	47.088	7.14569	233.103	18.9026	21.5797	10.802	12.3318	Liberia	2006		42.2
Liberia	2010	20.875	0	26.6	71.4286	75	0	58.3225	6.79122	47.813	6.09983	25.5615	26.3971	25.2262	1.01329	0.968345	Liberia	2008	26.6	26.6
Liberia	2012	54.25	0	11	51.4545	75	0	45.3526	6.95655	48.583	7.99381	20.5042	27.8938	30.7517	0.666766	0.735081	Liberia	2010	11	11
Liberia	2015	33.1818	0	20.875	23.8571	33.25	0	36.6231	7.10661	49.82	-0.018565	24.7709	33.386	37.1227	0.667271	0.741955	Liberia	2012	20.875	20.875
Liberia	2017	19	0	11.0556	47.0833	66.5	0	42.3212	7.32647	50.697	2.45516	31.8394	27.9443	35.0799	0.907624	1.13939	Liberia	2015	11.0556	11.0556
Liberia	2019	14.2143	0	5.5	41.6667	61	0	47.3524	7.43838	51.615	-2.4673	48.5505	27.3881	32.3129	1.50251	1.77269	Liberia	2017	5.5	5.5
Liberia	2021	16.6429	0	5.5	30.5	61	0	50.2124	7.2724	52.573	4.98671	53.2796	27.2834	29.7877	1.78864	1.95282	Liberia	2019	5.5	5.5
Liberia	2023	35.7143	0	14.7778	22.1667	61	0	33.2113	7.42655	53.567	4.68376	58.8082	20.0808	27.1514	2.16594	2.92857	Liberia	2021	14.7778	14.7778
Macedonia	2008	50	33	60	76.2857	91.75	1	84.0322	9.28638	57.175	5.472	20.6417	32.8333	33.7617	0.611393	0.628681	Macedonia	2006		100
Macedonia	2010	50.125	33	66.8	66.7143	91.75	1	85.4284	9.37839	57.089	3.35875	24.2727	30.0998	32.5105	0.746612	0.806409	Macedonia	2008	66.8	66.8
Macedonia	2012	20.75	16.5	8.33333	54.6364	100	1	85.83	9.42948	57.125	-0.456183	33.662	29.45	33.2569	1.01218	1.14302	Macedonia	2010	8.33333	8.33333
Macedonia	2015	24.1818	16.5	6.25	38.1429	100	1	84.9836	9.58603	57.408	3.85587	38.0767	28.7471	32.2223	1.18169	1.32454	Macedonia	2012	6.25	6.25
Macedonia	2017	23.7857	0	0	44.5	77.8333	1	84.6865	9.7099	57.748	1.08177	39.3827	29.0298	31.7633	1.23988	1.35663	Macedonia	2015	0	0
Macedonia	2019	28.5714	0	0	47.25	66.6667	1	82.5313	9.86734	58.208	3.91042	40.4484	29.4379	31.4057	1.28793	1.37403	Macedonia	2017	0	0
Macedonia	2021	21.4286	0	5.55556	47.25	66.6667	1	84.162	9.97068	58.786	4.51068	52.7496	29.955	35.2718	1.49552	1.76096	Macedonia	2019	5.55556	5.55556
Macedonia	2023	23.7857	0	7.38889	47.25	66.6667	1	73.0923	10.1262	59.479	2.07275	54.5046	32.9694	37.897	1.43823	1.65319	Macedonia	2021	7.38889	7.38889
Malawi	2008	37.5	33.5	0	28.4286	33.25	1	34.0537	7.17778	15.326	7.63974	23.5235	17.7171	20.6413	1.13963	1.32773	Malawi	2006	16.5	16.5
Malawi	2010	45.875	33	6.6	38	33.25	1	34.8378	7.2724	15.544	6.87407	19.3131	20.2279	19.6024	0.985242	0.954776	Malawi	2008	6.6	6.6
Malawi	2012	41.625	16.5	19.4167	57.4545	41.5	1	35.7292	7.2724	15.812	1.9	28.6062	17.3135	18.7673	1.52425	1.65225	Malawi	2010	19.4167	19.4167
Malawi	2015	48.3636	16.5	43.6875	73.8571	41.75	1	40.2344	7.22257	16.313	2.8	35.4551	15.3517	19.5206	1.81629	2.30953	Malawi	2012	43.6875	43.6875
Malawi	2017	23.7857	0	14.7778	61	44.3333	1	38.4799	7.20786	16.714	4	39.9755	15.8423	20.9924	1.90428	2.52334	Malawi	2015	14.7778	14.7778
Malawi	2019	9.5	0	14.7778	58.1667	44.3333	1	35.0999	7.25841	17.174	5.71683	41.1874	14.765	19.3145	2.13246	2.78953	Malawi	2017	14.7778	14.7778
Malawi	2021	16.6429	0	12.9444	49.8333	44.3333	1	36.2552	7.40245	17.695	4.55829	66.5463	15.3093	23.6515	2.81362	4.34679	Malawi	2019	12.9444	12.9444
Malawi	2023	2.35714	0	11.0556	47	44.3333	1	85.6321	7.48437	18.28	1.89246	91.3199	19.2068	28.3606	3.21996	4.75456	Malawi	2021	11.0556	11.0556
Malaysia	2008	41.75	16.5	20	47.7143	66.75	1	75.1681	9.84692	69.225	4.83177	39.3609	23.5153	26.92	1.46214	1.67384	Malaysia	2006		23.41
Malaysia	2010	66.75	0	20	57.2857	66.75	1	77.2357	9.88073	70.912	7.42485	51.2122	22.2854	26.6045	1.92495	2.29802	Malaysia	2008	20	20
Malaysia	2012	58.5	0	16.5833	51.6364	100	1	82.1151	9.98967	72.275	5.47345	53.7875	25.4026	28.5054	1.88692	2.11741	Malaysia	2010	16.5833	16.5833
Malaysia	2015	36.3636	16.5	12.4375	31	66.75	1	84.5526	10.08	74.213	5.09153	56.9708	22.1623	24.7082	2.30574	2.57062	Malaysia	2012	12.4375	12.4375
Malaysia	2017	35.7143	0	22.2222	25	55.6667	1	83.7139	10.1531	75.447	5.81272	54.3955	19.6312	22.0431	2.46769	2.77086	Malaysia	2015	22.2222	22.2222
Malaysia	2019	30.9286	0	16.6667	19.3333	55.6667	1	80.5931	10.2464	76.607	4.41319	57.0825	21.5669	23.575	2.42132	2.64677	Malaysia	2017	16.6667	16.6667
Malaysia	2021	33.3571	16.5	25.9444	27.75	61.1667	1	80.2709	10.2754	77.696	3.31535	69.162	18.4183	24.4507	2.82863	3.75508	Malaysia	2019	25.9444	25.9444
Malaysia	2023	33.2857	16.5	27.8333	33.3333	61.1667	1	85.5096	10.4733	78.716	3.55549	69.7624	19.6214	24.1731	2.88596	3.55543	Malaysia	2021	27.8333	27.8333
Mexico	2008	41.625	33	26.6	42.8571	66.75	1	86.0763	9.64666	77.222	0.943332	40.6048	25.8207	26.502	1.53214	1.57257	Mexico	2006	33.25	33.25
Mexico	2010	58.375	16.5	53.4	47.5714	66.75	1	87.2729	9.66332	77.815	4.97133	40.1552	22.6783	26.4821	1.51631	1.77064	Mexico	2008	53.4	53.4
Mexico	2012	70.875	33	24.9167	51.5455	91.75	1	90.6936	9.77736	78.405	3.55321	40.8146	23.4337	26.9997	1.51167	1.7417	Mexico	2010	24.9167	24.9167
Mexico	2015	57.5455	33	43.75	61.9286	91.75	1	100.982	9.83038	79.285	2.70232	50.973	22.6986	26.5574	1.91935	2.24564	Mexico	2012	43.75	43.75
Mexico	2017	71.4286	33	35.1667	55.5833	77.6667	1	105.11	9.90199	79.867	1.87173	52.5212	23.9841	25.0182	2.09932	2.18983	Mexico	2015	35.1667	35.1667
Mexico	2019	81.0714	50	35.1667	50	77.6667	1	105.516	9.92182	80.444	-0.392691	51.8589	22.9778	25.2418	2.05448	2.25692	Mexico	2017	35.1667	35.1667
Mexico	2021	76.2857	50	22.2222	55.5833	77.6667	1	98.3203	9.92769	81.016	6.04848	56.8946	22.9983	26.755	2.1265	2.47386	Mexico	2019	22.2222	22.2222
Mexico	2023	76.2857	50	29.6111	55.5833	83.3333	1	95.3253	10.1154	81.582	3.19998	53.0975	24.3604	28.6715	1.85192	2.17967	Mexico	2021	29.6111	29.6111
Mongolia	2008	29.125	0	13.4	66.7143	83.5	1	93.2115	8.86362	65.581	8.90037	30.9925	33.1073	37.6287	0.823639	0.936122	Mongolia	2006	0	0
Mongolia	2010	29.125	33.5	46.6	71.4286	75	1	92.1322	8.84217	67.567	6.36516	30.9751	32.0009	31.5754	0.980987	0.967945	Mongolia	2008	46.6	46.6
Mongolia	2012	37.375	0	19.3333	66.6364	75	1	91.6522	9.14527	68.03	12.3198	43.692	29.8161	36.0597	1.21166	1.46539	Mongolia	2010	19.3333	19.3333
Mongolia	2015	42.4545	16.5	18.8125	69.0714	91.75	1	90.9523	9.16848	68.23	2.37984	50.5469	26.1343	31.1773	1.62127	1.93412	Mongolia	2012	18.8125	18.8125
Mongolia	2017	30.9286	33.5	7.38889	69.4167	88.8333	1	96.3225	9.16325	68.363	5.63688	86.8978	28.4609	32.177	2.70062	3.05324	Mongolia	2015	7.38889	7.38889
Mongolia	2019	42.7143	33.5	14.8333	75	88.8333	1	89.1558	9.40096	68.543	5.60224	66.837	31.8218	30.8191	2.16869	2.10035	Mongolia	2017	14.8333	14.8333
Mongolia	2021	45.1429	33.5	12.9444	72.25	83.3333	1	99.796	9.44383	68.785	1.63677	67.7278	32.8462	25.0961	2.69873	2.06197	Mongolia	2019	12.9444	12.9444
Mongolia	2023	47.5	33.5	18.5	75.0833	89	1	99.1215	9.68222	69.089	7.42211	46.7946	34.6203	31.888	1.46747	1.35165	Mongolia	2021	18.5	18.5
Morocco	2008	37.375	16.5	6.6	28.5714	8.25	1	57.8878	8.76717	56.886	5.68454	41.9906	28.8809	28.255	1.48613	1.45393	Morocco	2006	0	0
Morocco	2010	41.625	16.5	13.2	42.8571	25	1	63.2675	8.81878	58.018	3.49956	45.2755	24.7771	28.7094	1.57703	1.82731	Morocco	2008	13.2	13.2
Morocco	2012	41.625	0	5.5	30.2727	25	1	68.9833	8.87766	59.142	3.06234	52.282	25.9091	32.5409	1.60666	2.0179	Morocco	2010	5.5	5.5
Morocco	2015	33.2727	16.5	2.0625	23.7857	16.75	1	77.6552	8.94637	60.809	4.34458	58.3943	23.899	28.4134	2.05517	2.44338	Morocco	2012	2.0625	2.0625
Morocco	2017	50	0	0	36	22.1667	1	78.5361	8.98595	61.908	5.0579	60.2607	24.578	27.811	2.16679	2.45181	Morocco	2015	0	0
Morocco	2019	35.7857	0	5.55556	44.3333	44.3333	1	80.1278	8.97841	62.994	2.89097	60.2705	23.8111	27.3621	2.2027	2.53119	Morocco	2017	5.55556	5.55556
Morocco	2021	35.7143	16.5	7.38889	44.4167	50	1	82.1821	9.04782	64.065	8.15474	69.3507	25.2574	31.2342	2.22034	2.74576	Morocco	2019	7.38889	7.38889
Morocco	2023	42.8571	16.5	14.7222	41.6667	44.3333	1	89.798	9.17988	65.121	3.40334	69.4704	28.3628	32.7669	2.12014	2.44935	Morocco	2021	14.7222	14.7222
Namibia	2008	66.75	33.5	0	61.8571	58.25	0	80.0843	8.97335	39.597	2.64981	19.097	31.8742	28.3938	0.672576	0.599137	Namibia	2006	0	0
Namibia	2010	70.875	50	6.6	61.8571	75	0	88.7268	8.99838	41.616	6.03925	16.3282	28.4878	33.4687	0.487863	0.573163	Namibia	2008	6.6	6.6
Namibia	2012	75.125	33	2.75	27.1818	66.75	0	92.3007	9.10387	43.693	5.06168	24.6278	31.9396	35.0413	0.702824	0.771077	Namibia	2010	2.75	2.75
Namibia	2015	42.3636	16.5	14.5625	33.2857	75	0	89.3223	9.25436	46.9	4.26417	42.09	35.3725	43.6736	0.963741	1.18991	Namibia	2012	14.5625	14.5625
Namibia	2017	30.8571	16.5	0	33.25	77.8333	0	91.6356	9.18091	49.005	-1.02725	43.8293	33.0991	38.0931	1.15058	1.32418	Namibia	2015	0	0
Namibia	2019	35.6429	16.5	0	30.5833	77.8333	0	92.3665	9.14527	51.042	-0.839152	57.5684	31.9235	37.4149	1.53865	1.80332	Namibia	2017	0	0
Namibia	2021	35.6429	16.5	0	36.0833	72.1667	0	94.3621	9.14206	53.005	3.60383	69.6029	30.5794	39.3311	1.76967	2.27614	Namibia	2019	0	0
Namibia	2023	42.8571	16.5	20.4444	36.0833	66.6667	0	93.2426	9.278	54.886	4.15999	66.1449	33.7215	36.8275	1.79607	1.9615	Namibia	2021	20.4444	20.4444
Nepal	2008	37.5	0	0	61.8571	66.75	0	48.6461	7.5807	16.105	6.10464	36.7573	13.0997	13.3906	2.74501	2.80597	Nepal	2006	0	0
Nepal	2010	58.25	0	0	52.2857	91.75	0	56.3432	7.67786	16.768	4.81641	35.3909	15.7824	16.4543	2.15086	2.24243	Nepal	2008	0	0
Nepal	2012	66.75	0	16.5833	39.2727	100	0	64.0768	7.81601	17.458	4.67014	34.5148	15.6025	16.7683	2.05833	2.21214	Nepal	2010	16.5833	16.5833
Nepal	2015	24.3636	0	18.6875	31	75	0	68.9283	8.00637	18.557	3.97605	25.7304	18.247	17.6698	1.45619	1.41012	Nepal	2012	18.6875	18.6875
Nepal	2017	47.7143	16.5	24	27.6667	77.8333	0	73.9424	8.19974	19.336	8.97728	24.9891	20.9457	23.6348	1.0573	1.19304	Nepal	2015	24	24
Nepal	2019	26.2143	0	22.1667	33.25	77.8333	0	79.3168	8.36637	20.153	6.65706	34.0301	22.3523	27.3394	1.24473	1.52244	Nepal	2017	22.1667	22.1667
Nepal	2021	26.1429	16.5	24	33.25	66.6667	0	83.5162	8.42727	21.008	4.83815	43.2849	23.2689	27.2483	1.58854	1.8602	Nepal	2019	24	24
Nepal	2023	45.1429	16.5	31.3889	36.0833	66.6667	0	89.5514	8.6052	21.903	1.95254	47.1242	19.333	25.1675	1.87242	2.43749	Nepal	2021	31.3889	31.3889
New Zealand	2008	87.5	100	53.4	76.2857	100	1	118.054	10.2277	86.28	-1.23954	19.0031	40.0444	38.5725	0.492659	0.474551	New Zealand	2006	41.75	41.75
New Zealand	2010	79.125	100	53.4	71.4286	100	1	119.129	10.2976	86.16	1.44462	29.6776	37.513	43.0386	0.689557	0.791127	New Zealand	2008	53.4	53.4
New Zealand	2012	83.375	100	58.4167	60.7273	100	1	116.826	10.3615	86.161	2.28946	35.7286	37.5882	39.7835	0.898076	0.950528	New Zealand	2010	58.4167	58.4167
New Zealand	2015	91	100	64.6875	54.7857	91.75	1	114.89	10.4979	86.341	3.73404	34.1918	37.5886	37.2234	0.918556	0.909633	New Zealand	2012	64.6875	64.6875
New Zealand	2017	88.2143	100	59.3333	72.1667	88.8333	1	112.943	10.6118	86.466	3.39728	31.1274	36.9781	35.6201	0.873872	0.84178	New Zealand	2015	59.3333	59.3333
New Zealand	2019	90.5714	100	53.6667	72.1667	100	1	120.266	10.6926	86.615	2.36196	31.8496	36.3358	38.8348	0.82013	0.876536	New Zealand	2017	53.6667	53.6667
New Zealand	2021	88.1429	100	48.0556	72.1667	94.5	1	117.595	10.7562	86.789	4.54625	47.5359	38.6101	41.8474	1.13593	1.23118	New Zealand	2019	48.0556	48.0556
New Zealand	2023	88.1429	100	55.4444	72.1667	88.8333	1	116.365	10.8613	86.985	0.733302	45.7721	38.0593	41.3918	1.10582	1.20265	New Zealand	2021	55.4444	55.4444
Nicaragua	2008	37.5	0	6.6	33.4286	50	1	67.5617	8.27894	56.525	3.43477	25.9992	22.1453	21.8784	1.18835	1.17403	Nicaragua	2006	16.5	16.5
Nicaragua	2010	33.375	0	0	43	50	1	67.9309	8.27639	56.917	4.40965	30.3471	23.2804	22.5888	1.34346	1.30355	Nicaragua	2008	0	0
Nicaragua	2012	58.375	0	2.75	45.5455	50	1	66.3527	8.37332	57.309	6.49598	27.8525	24.3083	24.0848	1.15643	1.1458	Nicaragua	2010	2.75	2.75
Nicaragua	2015	36.3636	16.5	6.1875	52.4286	41.75	1	68.6554	8.56408	57.895	4.79144	28.9108	23.8088	25.4454	1.13619	1.21429	Nicaragua	2012	6.1875	6.1875
Nicaragua	2017	30.8571	16.5	11.0556	63.9167	61	1	69.3665	8.68271	58.299	4.63253	33.7209	25.5522	27.3069	1.23489	1.31969	Nicaragua	2015	11.0556	11.0556
Nicaragua	2019	26.1429	16.5	7.38889	61.1667	55.5	1	71.3632	8.65869	58.76	-2.89703	41.7627	26.532	27.6538	1.51019	1.57405	Nicaragua	2017	7.38889	7.38889
Nicaragua	2021	26.1429	16.5	7.38889	63.9167	50	1	72.3525	8.80087	59.277	10.3161	47.1447	28.8735	30.1361	1.56439	1.6328	Nicaragua	2019	7.38889	7.38889
Nicaragua	2023	26.1429	16.5	7.38889	63.9167	33.3333	1	69.6626	8.97335	59.849	4.56922	41.6778	28.9144	26.4199	1.57751	1.44142	Nicaragua	2021	7.38889	7.38889
Niger	2008	37.375	16.5	26.4	95.2857	58.25	0	10.569	6.97541	16.229	7.73141	14.1701	17.9853	16.8745	0.839734	0.787871	Niger	2006		53.2
Niger	2010	0	0	26.6	66.7143	58.25	0	12.6883	7.02108	16.221	8.57817	15.0781	13.3094	14.2945	1.05481	1.1329	Niger	2008	26.6	26.6
Niger	2012	0	0	0	63.7273	50	0	14.6893	7.09008	16.212	10.5489	18.1297	15.8112	16.6413	1.08944	1.14664	Niger	2010	0	0
Niger	2015	3	0	4.125	50	50	0	20.898	7.11477	16.247	4.39265	29.8701	17.491	24.2378	1.23237	1.70774	Niger	2012	4.125	4.125
Niger	2017	0	0	0	36.0833	44.5	0	25.3491	7.1309	16.35	5.00536	36.5071	15.3926	19.5093	1.87127	2.37174	Niger	2015	0	0
Niger	2019	23.7857	0	0	41.5833	44.5	0	26.3214	7.2998	16.517	5.93985	39.787	18.0036	21.5618	1.84526	2.20994	Niger	2017	0	0
Niger	2021	26.2143	0	0	41.5833	44.5	0	23.3216	7.38399	16.751	1.3836	51.3376	18.1609	24.2601	2.11613	2.82682	Niger	2019	0	0
Niger	2023	26.2143	0	0	49.9167	44.5	0	22.8998	7.50659	17.054	2.5	56.5664	10.4299	15.8038	3.57929	5.42347	Niger	2021	0	0
Nigeria	2008	12.5	33.5	20	43	25	1	34.8519	8.24012	41.702	6.76447	7.27611	20.0764	14.3795	0.506007	0.362422	Nigeria	2006	25	25
Nigeria	2010	8.25	0	33.4	66.7143	33.25	1	43.3237	8.34996	43.48	8.00566	9.39306	12.4205	16.592	0.56612	0.756254	Nigeria	2008	33.4	33.4
Nigeria	2012	16.625	0	30.5833	75.7273	66.75	1	46.1336	8.41405	45.246	4.23006	17.5768	14.7124	14.841	1.18434	1.19469	Nigeria	2010	30.5833	30.5833
Nigeria	2015	24.1818	16.5	25	57.2143	50	1	45.6086	8.52912	47.838	2.65269	20.3283	7.25092	11.0495	1.83974	2.80355	Nigeria	2012	25	25
Nigeria	2017	21.4286	0	12.9444	52.6667	61.1667	1	45.1923	8.49495	49.519	0.805887	24.2589	6.57567	11.9906	2.02316	3.68918	Nigeria	2015	12.9444	12.9444
Nigeria	2019	26.2143	0	22.1667	47.0833	72.1667	1	46.2132	8.56789	51.157	2.20843	29.1705	7.83219	12.4891	2.33568	3.72443	Nigeria	2017	22.1667	22.1667
Nigeria	2021	43	0	25.8889	55.5	72.1667	1	47.2372	8.59044	52.746	3.64719	35.6695	7.07738	12.5588	2.8402	5.03994	Nigeria	2019	25.8889	25.8889
Nigeria	2023	33.2857	0	18.5	55.5	72.1667	1	48.2532	8.70284	54.283	2.86021	46.4059	9.4055	13.5652	3.42096	4.93391	Nigeria	2021	18.5	18.5
Norway	2008	66.875	83.5	73.4	95.2857	100	0	111.518	11.0317	78.526	0.48192	47.545	58.2896	39.7587	1.19584	0.815669	Norway	2006	66.75	66.75
Norway	2010	79.375	83.5	73.4	100	100	0	112.979	10.9827	79.102	0.787052	42.9516	55.3452	44.4737	0.965774	0.776068	Norway	2008	73.4	73.4
Norway	2012	87.625	83.5	52.8333	87.9091	100	0	112.177	11.1024	79.874	2.71796	30.9083	56.0799	42.4004	0.728964	0.551148	Norway	2010	52.8333	52.8333
Norway	2015	75.8182	83.5	75.0625	95.2857	91.75	0	115.21	11.0549	81.091	1.85734	34.3343	54.1907	48.2032	0.712282	0.633582	Norway	2012	75.0625	75.0625
Norway	2017	59.5	100	16.6111	91.75	88.8333	0	117.301	11.1116	81.871	2.46375	38.3138	54.1804	49.223	0.778373	0.707153	Norway	2015	16.6111	16.6111
Norway	2019	57.2143	100	22.1667	86.1667	88.8333	0	119.421	11.1997	82.616	1.12378	40.5565	56.7255	50.203	0.80785	0.71496	Norway	2017	22.1667	22.1667
Norway	2021	61.9286	100	24.0556	86.1667	88.8333	0	119.817	11.3965	83.323	3.90869	41.6412	56.6184	46.2859	0.899651	0.735471	Norway	2019	24.0556	24.0556
Norway	2023	54.7857	100	24.0556	86.1667	88.8333	0	120.224	11.6015	83.995	0.479647	44.0037	62.1101	45.6672	0.963574	0.708479	Norway	2021	24.0556	24.0556
Pakistan	2008	50	33.5	13.2	42.7143	66.75	1	29.6896	8.20248	34.59	2.12044	49.1144	12.0976	18.0355	2.72321	4.05984	Pakistan	2006	8.25	8.25
Pakistan	2010	41.75	33.5	6.6	42.7143	58.5	1	29.8961	8.22148	34.997	1.50172	55.259	12.9013	18.3166	3.01689	4.28321	Pakistan	2008	6.6	6.6
Pakistan	2012	58.25	50	11.0833	51.4545	91.75	1	31.2602	8.29155	35.408	3.02758	57.2806	11.6853	19.4285	2.94829	4.90196	Pakistan	2010	11.0833	11.0833
Pakistan	2015	21.1818	16.5	10.375	23.7143	66.75	1	35.1743	8.39163	36.026	4.21794	57.8858	13.0942	17.8329	3.24601	4.42074	Pakistan	2012	10.375	10.375
Pakistan	2017	30.9286	16.5	5.5	36	61.1667	1	35.8527	8.45956	36.442	4.43263	60.856	13.9567	19.1279	3.18152	4.36035	Pakistan	2015	5.5	5.5
Pakistan	2019	26.2143	0	3.66667	36.1667	61.1667	1	39.6167	8.50714	36.907	2.49764	77.5045	11.2646	19.0538	4.06768	6.88035	Pakistan	2017	3.66667	3.66667
Pakistan	2021	35.7143	16.5	9.22222	27.75	61.1667	1	41.8552	8.57546	37.44	6.51389	73.5079	12.4171	18.4583	3.98239	5.9199	Pakistan	2019	9.22222	9.22222
Pakistan	2023	26.1429	16.5	14.7778	27.75	61.1667	1	42.3226	8.68778	38.04	-0.0396925	77.2907	11.5237	19.2389	4.01743	6.70709	Pakistan	2021	14.7778	14.7778
Papua New Guinea	2008	79.125	16.5	0	33.2857	58.25	0	41.9637	7.80384	13.055	-0.296458	21.5553	22.488	19.7539	1.09119	0.958524	Papua New Guinea	2006	0	0
Papua New Guinea	2010	62.5	33	0	47.5714	50	0	38.6524	7.90101	13.019	10.1285	17.2859	21.4561	18.3937	0.939771	0.80564	Papua New Guinea	2008	0	0
Papua New Guinea	2012	62.5	33	11	48.2727	41.75	0	37.1345	7.96207	12.982	4.65712	19.1239	21.2271	22.4171	0.853097	0.900921	Papua New Guinea	2010	11	11
Papua New Guinea	2015	66.6364	16.5	22.75	40.3571	50	0	39.6552	8.14032	13.012	6.57836	29.9308	18.2961	22.8459	1.31012	1.63591	Papua New Guinea	2012	22.75	22.75
Papua New Guinea	2017	42.9286	0	5.55556	30.5	33.3333	0	40.3632	8.22684	13.102	3.53461	32.4844	15.8919	18.3667	1.76866	2.04408	Papua New Guinea	2015	5.55556	5.55556
Papua New Guinea	2019	42.9286	0	7.38889	27.6667	33.3333	0	38.6537	8.23483	13.25	4.48051	40.5929	16.3167	21.2925	1.90644	2.48782	Papua New Guinea	2017	7.38889	7.38889
Papua New Guinea	2021	35.7143	0	0	24.9167	33.3333	0	41.6533	8.22416	13.456	-0.511353	52.576	15.1272	21.9706	2.39302	3.4756	Papua New Guinea	2019	0	0
Papua New Guinea	2023	35.7143	33	0	27.6667	33.3333	0	40.6621	8.37793	13.723	3.0357	52.048	17.7943	22.1101	2.35404	2.92498	Papua New Guinea	2021	0	0
peru	2008	87.625	50	33.2	66.5714	83.25	1	89.8375	9.01311	76.052	9.12657	28.0323	22.3033	19.8271	1.41383	1.25687	peru	2006	16.5	16.5
peru	2010	87.625	33.5	46.6	66.5714	83.25	1	95.7563	9.10498	76.43	8.33246	25.1158	20.9939	21.0094	1.19545	1.19634	peru	2008	46.6	46.6
peru	2012	66.75	16.5	16.5833	60.5455	83.25	1	95.9884	9.21831	76.804	6.13972	20.6356	22.3455	20.2752	1.01778	0.923481	peru	2010	16.5833	16.5833
peru	2015	78.8182	33	39.625	66.6429	83.25	1	99.5943	9.32367	77.357	3.25224	23.8823	20.1365	22.1726	1.07711	1.18602	peru	2012	39.625	39.625
peru	2017	71.3571	66.5	22.2222	77.75	83.3333	1	100.21	9.39349	77.72	2.51884	25.1369	18.0769	20.9034	1.20252	1.39055	peru	2015	22.2222	22.2222
peru	2019	73.7857	33	25.8889	72.1667	83.3333	1	97.703	9.47807	78.099	2.24063	26.8891	19.7368	21.1246	1.27288	1.36239	peru	2017	25.8889	25.8889
peru	2021	64.2857	33	31.4444	72.1667	89	1	98.1648	9.55393	78.5	13.3552	36.087	20.9626	23.4913	1.53618	1.72149	peru	2019	31.4444	31.4444
peru	2023	73.7857	33	35.1111	72.1667	83.3333	1	105.903	9.68471	78.922	-0.550182	33.0224	19.7084	22.4809	1.46891	1.67555	peru	2021	35.1111	35.1111
Philippines	2008	75.125	0	46.6	47.7143	83.25	1	80.5744	8.63586	45.455	4.34449	50.0101	17.9006	17.8842	2.79634	2.79376	Philippines	2006	50	50
Philippines	2010	75.125	16.5	66.8	42.8571	83.25	1	84.6752	8.71768	45.332	7.3345	47.5865	16.0946	18.3482	2.59352	2.95668	Philippines	2008	66.8	66.8
Philippines	2012	75.125	16.5	52.8333	36.3636	91.75	1	88.7823	8.82026	45.712	6.89695	45.6912	17.4869	17.706	2.58054	2.61288	Philippines	2010	52.8333	52.8333
Philippines	2015	78.7273	16.5	66.6875	40.5714	91.75	1	86.6409	8.94637	46.284	6.34831	39.688	17.9315	17.7865	2.23136	2.21331	Philippines	2012	66.6875	66.6875
Philippines	2017	69	16.5	40.7222	55.5	83.3333	1	84.5041	9.063	46.682	6.93099	38.1301	18.7058	19.4574	1.95967	2.03841	Philippines	2015	40.7222	40.7222
Philippines	2019	66.6429	16.5	31.3333	66.5833	88.8333	1	87.5708	9.19218	47.149	6.11853	36.9727	20.2184	21.7205	1.7022	1.82866	Philippines	2017	31.3333	31.3333
Philippines	2021	64.2143	16.5	35	66.5833	88.8333	1	87.1315	9.12369	47.684	5.71473	57.0046	20.9686	27.1996	2.09579	2.71857	Philippines	2019	35	35
Philippines	2023	66.6429	16.5	33.2222	80.5	88.8333	1	92.865	9.40919	48.287	5.54585	56.4727	20.2808	24.6539	2.29062	2.78454	Philippines	2021	33.2222	33.2222
Poland	2008	87.5	33	80	66.7143	100	1	99.9508	9.79757	61.116	4.38377	46.735	40.5658	44.1719	1.05802	1.15208	Poland	2006	100	100
Poland	2010	87.5	16.5	80	66.7143	100	1	100.208	9.91838	60.892	3.16893	54.0103	38.7794	46.2446	1.16793	1.39276	Poland	2008	80	80
Poland	2012	87.5	33.5	44.5	48.4545	100	1	100.565	10.0358	60.654	1.51178	54.7841	39.6157	43.4316	1.26139	1.38289	Poland	2010	44.5	44.5
Poland	2015	60.6364	33	43.8125	54.7857	91.75	1	109.415	10.1647	60.278	4.43177	51.3446	39.1367	41.7367	1.2302	1.31193	Poland	2012	43.8125	43.8125
Poland	2017	52.4286	33	24.0556	75	94.5	1	109.459	10.2713	60.105	5.15246	50.797	39.9266	41.4191	1.22642	1.27226	Poland	2015	24.0556	24.0556
Poland	2019	57.2143	33	24.0556	77.75	94.5	1	109.753	10.4458	60.037	4.58046	45.7079	41.1326	41.8759	1.09151	1.11123	Poland	2017	24.0556	24.0556
Poland	2021	52.5	33	22.2222	75.0833	94.5	1	110.53	10.5951	60.075	6.92718	53.6222	42.2584	44.0917	1.21615	1.26891	Poland	2019	22.2222	22.2222
Poland	2023	52.5	16.5	20.3333	80.5833	83.3333	1	111.293	10.7674	60.218	0.138833	49.5943	41.6494	46.7469	1.06091	1.19076	Poland	2021	20.3333	20.3333
Romania	2008	83.375	0	33.2	85.8571	100	1	94.5384	9.70565	53.567	9.30747	13.0041	30.6667	35.2714	0.368686	0.424046	Romania	2006	16.5	16.5
Romania	2010	75	0	33.2	52.4286	100	1	102.468	9.74975	53.829	-3.90581	30.1706	31.2104	37.4315	0.806021	0.966682	Romania	2008	33.2	33.2
Romania	2012	45.875	16.5	13.8333	57.5455	100	1	97.4504	9.87714	53.974	1.90362	36.1642	31.0823	33.4672	1.08059	1.1635	Romania	2010	13.8333	13.8333
Romania	2015	84.8182	33	41.6875	66.5714	100	1	91.3377	9.97115	53.887	3.15704	39.354	32.8162	34.163	1.15195	1.19922	Romania	2012	41.6875	41.6875
Romania	2017	64.2857	66.5	5.5	58.4167	72.1667	1	88.3843	10.1872	53.936	8.19548	37.1075	28.1625	31.0186	1.1963	1.31762	Romania	2015	5.5	5.5
Romania	2019	40.4286	16.5	1.83333	41.6667	66.6667	1	86.4074	10.4091	54.084	3.92326	36.6294	28.7539	33.3105	1.09964	1.27389	Romania	2017	1.83333	1.83333
Romania	2021	40.4286	0	7.38889	30.5	66.6667	1	86.1971	10.527	54.329	5.54571	51.6707	30.4199	37.1423	1.39116	1.69858	Romania	2019	7.38889	7.38889
Romania	2023	38.0714	0	7.38889	38.9167	66.6667	1	87.9632	10.7491	54.672	2.40427	52.1087	31.0107	36.6169	1.42308	1.68035	Romania	2021	7.38889	7.38889
Russia	2008	70.875	33.5	53.4	81	100	1	87.0486	9.88328	73.598	5.19997	7.44624	36.5599	32.0104	0.232619	0.203672	Russia	2006	58.5	58.5
Russia	2010	70.875	33.5	53.4	81	100	1	91.2945	9.89646	73.687	4.5	10.1053	32.311	35.5048	0.284617	0.31275	Russia	2008	53.4	53.4
Russia	2012	79.25	100	25	84.8182	100	1	95.5411	10.066	73.791	4.02409	11.1674	34.411	34.0287	0.328177	0.32453	Russia	2010	25	25
Russia	2015	75.8182	50	25	73.7857	100	1	96.3293	10.0575	74.05	-1.97272	15.2864	31.887	35.2735	0.433369	0.479393	Russia	2012	25	25
Russia	2017	59.5	83.5	12.9444	75.0833	83.3333	1	97.5206	10.1302	74.292	1.82579	14.3111	33.3612	34.8302	0.410881	0.428973	Russia	2015	12.9444	12.9444
Russia	2019	61.7857	83.5	22.1111	83.3333	88.8333	1	100.472	10.3086	74.587	2.19808	13.7475	35.6819	33.7523	0.407307	0.38528	Russia	2017	22.1111	22.1111
Russia	2021	66.7143	100	27.6667	72.25	88.8333	1	93.3416	10.5461	74.934	5.61429	16.397	35.4401	34.6699	0.472946	0.462667	Russia	2019	27.6667	27.6667
Russia	2023	52.4286	100	33.2222	77.75	88.8333	1	92.484	10.6812	75.331	3.6	19.5459	34.2574	36.5287	0.535083	0.57056	Russia	2021	33.2222	33.2222
Rwanda	2008	0	0	6.6	76.1429	100	1	22.1014	7.07327	16.925	11.1612	18.2799	23.2841	22.4587	0.813934	0.785082	Rwanda	2006		6.58
Rwanda	2010	0	0	20	76.1429	83.5	1	32.4029	7.17012	16.934	7.33466	18.8103	23.1876	23.8259	0.789489	0.811223	Rwanda	2008	20	20
Rwanda	2012	0	0	33.4167	72.8182	91.75	1	39.6628	7.2724	16.943	8.64151	19.0863	22.1907	24.5714	0.776767	0.860104	Rwanda	2010	33.4167	33.4167
Rwanda	2015	42.2727	0	25	69.0714	25	1	39.4099	7.46737	17.004	8.85686	32.3688	23.911	26.5917	1.21725	1.35372	Rwanda	2012	25	25
Rwanda	2017	16.7143	0	12.8889	63.9167	50	1	39.6912	7.55486	17.125	3.91817	41.3165	22.5753	25.0919	1.64661	1.83017	Rwanda	2015	12.8889	12.8889
Rwanda	2019	26.2143	0	14.7778	61.0833	72.1667	1	44.0779	7.72312	17.313	9.44739	49.8539	23.1231	28.2006	1.76783	2.15602	Rwanda	2017	14.7778	14.7778
Rwanda	2021	30.9286	16.5	14.7222	61.0833	72.1667	1	44.1821	7.89357	17.568	10.858	66.5811	24.5633	31.5629	2.10947	2.71059	Rwanda	2019	14.7222	14.7222
Rwanda	2023	30.8571	16.5	14.7778	44.4167	77.6667	1	45.1251	8.11073	17.892	8.24129	64.4727	22.3467	27.47	2.34702	2.88511	Rwanda	2021	14.7778	14.7778
Salvador	2008	29.125	33.5	53.4	71.4286	100	1	65.7249	8.70616	63.678	2.1544	54.2117	20.7478	24.5483	2.20837	2.61289	Salvador	2006	33.25	33.25
Salvador	2010	29.125	0	46.6	42.8571	100	1	67.699	8.71111	65.452	2.1542	66.7942	20.6244	25.5906	2.6101	3.23859	Salvador	2008	46.6	46.6
Salvador	2012	49.875	0	13.8333	54.5455	100	1	70.3625	8.77028	67.187	2.8877	69.9935	23.5748	27.3827	2.55612	2.969	Salvador	2010	13.8333	13.8333
Salvador	2015	54.5455	0	16.625	69.0714	91.75	1	70.6982	8.93063	69.7	2.4	73.4638	23.4754	27.1076	2.71008	3.12939	Salvador	2012	16.625	16.625
Salvador	2017	23.7857	0	5.55556	61.0833	72.1667	1	66.9067	9.04429	71.275	2.24762	77.1358	25.2353	27.7635	2.77832	3.05666	Salvador	2015	5.55556	5.55556
Salvador	2019	21.3571	0	12.9444	55.5833	72.1667	1	66.0821	9.13454	72.746	2.43747	77.9061	24.1377	27.2079	2.86336	3.22757	Salvador	2017	12.9444	12.9444
Salvador	2021	28.5714	0	20.3333	55.5833	72.1667	1	66.0355	9.22818	74.118	11.9048	87.9551	26.1479	31.6789	2.77646	3.36376	Salvador	2019	20.3333	20.3333
Salvador	2023	16.6429	0	12.9444	55.5833	72.1667	1	65.7442	9.38093	75.393	3.51098	84.6814	26.162	30.8356	2.74622	3.23681	Salvador	2021	12.9444	12.9444
São Tomé e Príncipe	2008	0	0	13.4	19	58.25	0	43.5882	7.93737	62.68	6.22879	60.6726	44.0948	30.4467	1.99275	1.37596	São Tomé e Príncipe	2006		24.05
São Tomé e Príncipe	2010	0	0	13.4	23.8571	58.25	0	50.1739	7.95507	64.952	1.44846	82.9924	39.5701	51.6895	1.6056	2.09735	São Tomé e Príncipe	2008	13.4	13.4
São Tomé e Príncipe	2012	25	0	2.75	51.4545	41.5	0	56.1721	7.89357	67.16	2.94294	86.318	38.2433	50.5002	1.70926	2.25707	São Tomé e Príncipe	2010	2.75	2.75
São Tomé e Príncipe	2015	21.1818	0	4.125	28.5	41.75	0	82.3764	8.07403	70.174	1.5397	84.3183	33.9847	41.5849	2.02762	2.48107	São Tomé e Príncipe	2012	4.125	4.125
São Tomé e Príncipe	2017	23.8571	0	0	35.9167	66.6667	0	90.3804	8.14032	71.968	4.11298	74.7257	28.8225	31.9298	2.34031	2.59262	São Tomé e Príncipe	2015	0	0
São Tomé e Príncipe	2019	21.4286	0	0	33.1667	55.5	0	78.3801	8.44462	73.598	2.01432	76.3866	22.7656	22.8318	3.34562	3.35535	São Tomé e Príncipe	2017	0	0
São Tomé e Príncipe	2021	35.6429	0	0	38.8333	55.5	0	87.4154	8.65869	75.073	1.8993	60.0797	24.117	25.6325	2.34389	2.49118	São Tomé e Príncipe	2019	0	0
São Tomé e Príncipe	2023	21.4286	0	1.83333	41.6667	55.5	0	88.6524	8.73392	76.401	0.372253	50.6581	22.1565	21.0604	2.40538	2.28637	São Tomé e Príncipe	2021	1.83333	1.83333
Saudi Arabia	2008	0	0	0	4.71429	58.5	1	89.8636	10.9734	81.649	6.23802	12.056	56.4816	26.6797	0.45188	0.21345	Saudi Arabia	2006		0
Saudi Arabia	2010	0	0	0	0	58.5	1	112.326	11.0107	82.084	5.03949	8.42599	37.4032	33.0116	0.255243	0.225274	Saudi Arabia	2008	0	0
Saudi Arabia	2012	0	0	2.75	0	58.5	1	128.917	11.0956	82.52	5.40892	3.01229	44.8083	32.9698	0.0913652	0.0672262	Saudi Arabia	2010	2.75	2.75
Saudi Arabia	2015	0	0	0	0	33.5	1	122.363	10.8917	83.18	4.50906	5.66804	24.4046	39.8831	0.142116	0.232253	Saudi Arabia	2012	0	0
Saudi Arabia	2017	0	0	0	0	33.3333	1	100.33	10.8607	83.622	0.911049	16.5317	23.1797	32.0671	0.515535	0.713199	Saudi Arabia	2015	0	0
Saudi Arabia	2019	21.4286	0	0	0	33.3333	1	98.5085	10.9461	84.065	1.09773	21.5595	29.474	33.6766	0.640193	0.731475	Saudi Arabia	2017	0	0
Saudi Arabia	2021	28.5714	0	0	0	33.3333	1	96.4636	10.9436	84.508	5.07511	28.616	29.4527	31.6933	0.902905	0.971591	Saudi Arabia	2019	0	0
Saudi Arabia	2023	23.7857	0	0	0	33.3333	1	28.6321	11.0258	84.95	-0.754915	26.2275	30.2821	32.3031	0.811917	0.866104	Saudi Arabia	2021	0	0
Senegal	2008	0	0	26.6	42.8571	50	0	30.7253	7.85166	42.947	3.70317	19.0735	17.4075	20.9386	0.910926	1.09571	Senegal	2006		0
Senegal	2010	0	0	0	38.1429	50	0	36.9725	7.87853	43.773	3.39089	34.6004	17.761	21.6987	1.59458	1.94811	Senegal	2008	0	0
Senegal	2012	20.875	0	11.0833	30.3636	58.25	0	46.1804	7.90839	44.603	4.003	34.4888	18.787	22.9715	1.50137	1.83578	Senegal	2010	11.0833	11.0833
Senegal	2015	57.5455	16.5	12.5	45.2857	58.25	0	51.2827	7.97934	45.862	6.36704	44.5087	19.2835	22.9469	1.93964	2.30812	Senegal	2012	12.5	12.5
Senegal	2017	52.3571	16.5	1.83333	41.6667	33.3333	0	50.3662	8.05198	46.74	7.40749	61.1394	19.495	22.463	2.72178	3.13616	Senegal	2015	1.83333	1.83333
Senegal	2019	59.5714	16.5	0	27.75	33.3333	0	45.9415	8.1747	47.653	4.61363	63.5753	20.3392	24.1922	2.62792	3.12575	Senegal	2017	0	0
Senegal	2021	33.2857	0	3.66667	27.75	33.3333	0	46.8131	8.3114	48.6	6.544	73.306	19.4819	25.7959	2.84177	3.76278	Senegal	2019	3.66667	3.66667
Senegal	2023	26.1429	0	0	33.4167	33.3333	0	45.5101	8.44031	49.579	4.58406	81.1993	20.8605	25.7199	3.15707	3.89249	Senegal	2021	0	0
Serbia	2008	83.375	66.5	6.6	38.1429	58.25	0	91.3155	9.45485	54.55	5.16089	30.5563	40.9613	45.3746	0.673422	0.74598	Serbia	2006		4.95
Serbia	2010	83.375	66.5	6.6	52.4286	75	0	92.608	9.47654	54.993	1.61097	39.7664	39.3722	42.8571	0.927883	1.01001	Serbia	2008	6.6	6.6
Serbia	2012	87.5	33.5	8.25	48.5455	83.5	0	94.9735	9.55038	55.356	-0.443956	53.8694	38.7711	45.1307	1.19363	1.38942	Serbia	2010	8.25	8.25
Serbia	2015	48.5455	16.5	20.875	42.9286	66.75	0	97.1596	9.60576	55.696	1.29574	69.8542	39.2776	42.6571	1.63758	1.77847	Serbia	2012	20.875	20.875
Serbia	2017	40.5	50	1.83333	52.8333	83.3333	0	95.6577	9.69338	55.942	2.36339	57.5004	41.4516	40.0818	1.43457	1.38717	Serbia	2015	1.83333	1.83333
Serbia	2019	38.0714	50	1.83333	44.4167	83.3333	0	94.5712	9.87971	56.26	4.75021	51.7108	42.0249	42.0295	1.23035	1.23048	Serbia	2017	1.83333	1.83333
Serbia	2021	40.4286	50	1.83333	38.8333	83.3333	0	92.8742	10.0345	56.651	7.94906	56.2401	43.2388	46.5474	1.20823	1.30069	Serbia	2019	1.83333	1.83333
Serbia	2023	49.9286	33.5	1.83333	41.6667	83.3333	0	91.1692	10.2432	57.113	3.84747	48.9121	42.6149	43.9248	1.11354	1.14777	Serbia	2021	1.83333	1.83333
Slovenia	2008	91.625	33.5	93.4	76.2857	100	1	99.9336	10.2692	52.209	3.37224	21.8939	43.7379	45.1785	0.484608	0.500569	Slovenia	2006	83.5	83.5
Slovenia	2010	91.625	50	93.4	76.2857	100	1	98.5378	10.2201	52.658	1.11214	38.6072	45.1677	50.7234	0.761131	0.854753	Slovenia	2008	93.4	93.4
Slovenia	2012	75	0	58.3333	78.8182	100	1	98.1137	10.2608	53.108	-2.91554	54.0739	45.8098	50.007	1.08133	1.1804	Slovenia	2010	58.3333	58.3333
Slovenia	2015	54.6364	50	56.3125	73.8571	83.25	1	109.655	10.3304	53.781	2.39331	83.4182	46.6573	49.4946	1.6854	1.78789	Slovenia	2012	56.3125	56.3125
Slovenia	2017	45.2857	50	11.0556	77.8333	83.3333	1	114.596	10.4871	54.273	5.1744	74.8899	44.6643	44.6106	1.67875	1.67673	Slovenia	2015	11.0556	11.0556
Slovenia	2019	40.5	50	11.0556	80.6667	83.3333	1	111.37	10.6476	54.822	3.50525	66.0204	44.4632	43.7825	1.50792	1.48483	Slovenia	2017	11.0556	11.0556
Slovenia	2021	33.3571	16.5	11.0556	80.6667	88.8333	1	108.179	10.7351	55.427	8.38965	74.8321	45.2819	49.8931	1.49985	1.65258	Slovenia	2019	11.0556	11.0556
Slovenia	2023	31	16.5	9.22222	75.0833	83.3333	1	104.988	10.9142	56.088	2.11259	68.3942	43.9146	46.4783	1.47153	1.55744	Slovenia	2021	9.22222	9.22222
South Africa	2008	79.25	33.5	60	71.4286	100	1	81.6764	9.40673	61.154	3.19104	24.0448	25.5206	26.0085	0.924497	0.942173	South Africa	2006	83.5	83.5
South Africa	2010	95.875	83.5	66.6	90.5714	100	1	85.1268	9.42464	62.218	3.03973	31.1854	23.8263	28.3405	1.10038	1.30886	South Africa	2008	66.6	66.6
South Africa	2012	91.625	83.5	58.25	87.9091	75	1	92.5223	9.4462	63.272	2.39623	37.4079	24.5792	28.6187	1.30711	1.52193	South Africa	2010	58.25	58.25
South Africa	2015	78.8182	66.5	64.625	83.2857	100	1	110.169	9.4796	64.828	1.32186	45.1955	25.7901	30.1641	1.49832	1.75243	South Africa	2012	64.625	64.625
South Africa	2017	88.0714	50	24	77.75	100	1	111.627	9.50002	65.85	1.15795	48.5882	25.8441	29.86	1.6272	1.88005	South Africa	2015	24	24
South Africa	2019	76.2143	50	24.0556	75	100	1	111.207	9.47501	66.856	0.259936	56.1013	26.3217	31.3938	1.78702	2.13137	South Africa	2017	24.0556	24.0556
South Africa	2021	69.0714	50	18.5	72.1667	100	1	111.802	9.50673	67.847	4.95503	68.6718	27.0182	32.5422	2.11024	2.54169	South Africa	2019	18.5	18.5
South Africa	2023	73.7857	50	35.1667	63.8333	100	1	110.963	9.61514	68.819	0.698485	73.3628	26.7779	32.6208	2.24896	2.73968	South Africa	2021	35.1667	35.1667
southKorea	2008	62.5	0	80	76.1429	66.75	0	96.3489	10.3073	81.733	3.01298	25.8564	20.6828	19.1018	1.35361	1.25014	southKorea	2006	83.5	83.5
southKorea	2010	45.875	0	93.4	66.5714	66.75	0	97.2931	10.3666	81.936	6.80482	28.2746	19.467	17.8606	1.58307	1.45244	southKorea	2008	93.4	93.4
southKorea	2012	62.5	0	91.75	78.8182	66.75	0	97.3674	10.4315	81.851	2.40253	33.5355	20.4532	18.8226	1.78166	1.63962	southKorea	2010	91.75	91.75
southKorea	2015	45.3636	0	83.4375	69.0714	50	0	98.5932	10.5459	81.634	2.8091	38.8447	19.2966	18.7998	2.06623	2.01303	southKorea	2012	83.4375	83.4375
southKorea	2017	52.4286	0	38.9444	86.1667	83.3333	0	99.1056	10.6242	81.503	3.15964	38.0099	20.7141	18.6375	2.03943	1.83498	southKorea	2015	38.9444	38.9444
southKorea	2019	45.2143	0	61.0556	83.4167	88.8333	0	98.3813	10.6974	81.43	2.24398	39.7286	21.6186	21.268	1.868	1.83771	southKorea	2017	61.0556	61.0556
southKorea	2021	50	50	59.2222	86.1667	88.8333	0	98.0952	10.802	81.414	4.30473	47.9857	24.0783	24.0969	1.99136	1.9929	southKorea	2019	59.2222	59.2222
southKorea	2023	50	66.5	64.7778	83.4167	88.8333	0	97.8089	10.9158	81.456	1.35673	51.4983	22.4841	23.1555	2.22402	2.29043	southKorea	2021	64.7778	64.7778
Sri Lanka	2008	66.75	66.5	6.6	71.4286	58.5	1	92.9321	8.87766	18.257	5.95009	68.7824	13.1564	19.0866	3.6037	5.22806	Sri Lanka	2006	0	0
Sri Lanka	2010	71	50	60.2	95.2857	75	1	93.7839	9.00577	18.226	8.01597	68.7308	12.5827	19.3103	3.55929	5.46232	Sri Lanka	2008	60.2	60.2
Sri Lanka	2012	50	67	8.25	42.4545	50	1	95.1626	9.21732	18.196	8.63218	67.5039	11.8756	17.315	3.89858	5.68426	Sri Lanka	2010	8.25	8.25
Sri Lanka	2015	24.1818	16.5	14.625	45.2857	66.5	1	94.7928	9.38765	18.256	4.20596	76.3338	12.6298	19.2688	3.96152	6.04392	Sri Lanka	2012	14.625	14.625
Sri Lanka	2017	50.0714	16.5	11.1111	41.6667	66.6667	1	94.2681	9.49401	18.384	6.46068	72.2603	12.786	17.8842	4.04045	5.65152	Sri Lanka	2015	11.1111	11.1111
Sri Lanka	2019	35.7143	16.5	16.6111	36	77.8333	1	93.6527	9.52661	18.585	-0.220484	82.594	11.934	19.4532	4.24579	6.92093	Sri Lanka	2017	16.6111	16.6111
Sri Lanka	2021	33.3571	16.5	18.5	55.5833	61.1667	1	91.0136	9.5461	18.86	4.20748	102.669	8.31127	19.9958	5.13451	12.3529	Sri Lanka	2019	18.5	18.5
Sri Lanka	2023	14.2857	16.5	7.38889	55.5833	77.8333	1	92.6585	9.5461	19.211	-2.29801	109.79	11.1269	19.3871	5.66305	9.86709	Sri Lanka	2021	16.6429	16.6429
Sweden	2008	91.625	0	60	85.7143	75	1	101.521	10.6778	84.746	-0.923123	37.7357	51.2302	49.3212	0.765102	0.736592	Sweden	2006	58.25	58.25
Sweden	2010	95.875	33	60	90.5714	75	1	102.251	10.6734	85.056	5.75074	38.3019	49.5712	49.6876	0.770855	0.772664	Sweden	2008	60	60
Sweden	2012	95.875	16.5	49.9167	91	75	1	103.107	10.742	85.62	-0.414466	37.6863	49.0147	50.1618	0.751295	0.768878	Sweden	2010	49.9167	49.9167
Sweden	2015	87.9091	33	47.875	88.1429	100	1	137.463	10.802	86.553	4.41014	44.0356	48.7191	48.7357	0.90356	0.903867	Sweden	2012	47.875	47.875
Sweden	2017	71.4286	33	16.6667	80.5833	94.5	1	142.642	10.863	87.146	1.82516	41.1054	50.1038	48.7069	0.843933	0.820404	Sweden	2015	16.6667	16.6667
Sweden	2019	71.4286	50	18.5	86.1667	94.5	1	136.641	10.9802	87.708	2.54965	35.6958	48.8258	48.2864	0.739252	0.731085	Sweden	2017	18.5	18.5
Sweden	2021	73.7857	83.5	14.7778	80.5833	94.5	1	138.688	11.093	88.238	5.93751	36.8337	48.3377	48.3231	0.762238	0.762008	Sweden	2019	14.7778	14.7778
Sweden	2023	76.1429	83.5	18.4444	75	94.5	1	140.735	11.1814	88.738	-0.31067	36.3712	46.845	47.4862	0.765933	0.776417	Sweden	2021	18.4444	18.4444
tanzania	2008	66.625	0	40	28.4286	16.75	1	28.2669	7.54433	26.776	5.68642	21.7434	16.1665	18.0837	1.20238	1.34497	tanzania	2006	0	0
tanzania	2010	54.125	0	0	57	66.75	1	33.3582	7.61579	28.114	6.33652	27.5533	15.0609	19.8047	1.39125	1.82946	tanzania	2008	0	0
tanzania	2012	45.875	0	13.75	39.3636	66.75	1	25.2562	7.6256	29.493	4.50015	30.0455	15.58	19.5769	1.53474	1.92847	tanzania	2010	13.75	13.75
tanzania	2015	36.2727	0	33.1875	42.9286	50	1	27.2395	7.73193	31.617	6.16063	39.5236	13.9822	17.1508	2.30448	2.8267	tanzania	2012	33.1875	33.1875
tanzania	2017	9.5	0	14.7222	41.6667	38.8333	1	26.8233	7.79565	33.053	6.76228	40.1095	15.2079	16.3504	2.45312	2.63741	tanzania	2015	14.7222	14.7222
tanzania	2019	9.5	0	9.16667	30.5	38.8333	1	30.1566	7.98276	34.5	5.8	40.4366	15.2252	17.2842	2.33952	2.6559	tanzania	2017	9.16667	9.16667
tanzania	2021	14.2857	0	9.22222	38.8333	38.8333	1	27.9081	8.14032	35.954	4.32138	43.3944	14.8564	18.4021	2.35813	2.92093	tanzania	2019	9.22222	9.22222
tanzania	2023	30.9286	0	12.8889	44.3333	38.8333	1	25.6594	8.27894	37.409	5.06952	46.8725	15.4974	18.9927	2.46793	3.02454	tanzania	2021	12.8889	12.8889
thailand	2008	24.875	16.5	33.4	71.4286	83.25	1	75.951	9.36048	41.242	1.7257	34.9467	20.0274	19.2263	1.81765	1.74495	thailand	2006		52.65
thailand	2010	24.875	16.5	33.2	71.4286	83.25	1	85.4706	9.42464	43.856	7.51339	39.8314	20.9392	22.0089	1.80979	1.90224	thailand	2008	33.2	33.2
thailand	2012	62.5	16.5	13.75	69.6364	83.25	1	86.2048	9.54323	45.445	7.2428	41.9297	21.3908	22.2513	1.88437	1.96017	thailand	2010	13.75	13.75
thailand	2015	36.3636	0	41.6875	28.5714	75	1	126.036	9.61447	47.694	3.13405	42.5587	22.4639	22.2912	1.90921	1.89454	thailand	2012	41.6875	41.6875
thailand	2017	40.4286	16.5	7.38889	44.4167	66.6667	1	109.503	9.72854	49.2	4.17768	41.7777	21.0968	21.4953	1.94357	1.98029	thailand	2015	7.38889	7.38889
thailand	2019	38.0714	0	12.8889	69.4167	50	1	109.379	9.86423	50.692	2.11456	41.0631	20.9814	20.56	1.99723	1.95712	thailand	2017	12.8889	12.8889
thailand	2021	40.4286	0	11.0556	69.4167	38.8333	1	102.941	9.88022	52.163	1.56818	58.337	20.0213	26.7671	2.17943	2.91374	thailand	2019	11.0556	11.0556
thailand	2023	47.5714	0	27.6667	72.1667	44.3333	1	109.855	10.0406	53.608	1.88726	62.4396	20.8869	22.8614	2.73123	2.98942	thailand	2021	27.6667	27.6667
Trinidad and Tobago	2008	20.875	16.5	0	38.1429	50.25	0	94.3221	10.2904	54.402	3.39174	13.4719	32.0595	26.6668	0.505194	0.420215	Trinidad and Tobago	2006		0
Trinidad and Tobago	2010	45.875	33	6.6	66.5714	58.5	0	98.7343	10.2847	54.025	3.32322	20.1399	30.5476	30.4167	0.662133	0.659295	Trinidad and Tobago	2008	6.6	6.6
Trinidad and Tobago	2012	45.875	33	13.8333	69.5455	58.5	0	96.3527	10.2891	53.671	7.44682	23.613	28.0386	29.2886	0.80622	0.842163	Trinidad and Tobago	2010	13.8333	13.8333
Trinidad and Tobago	2015	30.2727	16.5	27.0625	54.6429	75	0	97.3565	10.3013	53.319	-0.77746	26.8947	27.2658	34.7779	0.773326	0.986387	Trinidad and Tobago	2012	27.0625	27.0625
Trinidad and Tobago	2017	23.7857	16.5	7.33333	38.75	55.5	0	98.6326	10.2678	53.205	-4.80083	39.4969	20.1842	30.4819	1.29575	1.95682	Trinidad and Tobago	2015	7.33333	7.33333
Trinidad and Tobago	2019	11.8571	16.5	7.33333	30.4167	55.5	0	99.5214	10.2726	53.187	0.361272	45.6607	27.0768	30.7684	1.48401	1.68634	Trinidad and Tobago	2017	7.33333	7.33333
Trinidad and Tobago	2021	19	16.5	7.33333	24.8333	55.5	0	98.9635	10.3199	53.265	-1.03743	57.7645	21.9528	29.9641	1.92779	2.63131	Trinidad and Tobago	2019	7.33333	7.33333
Trinidad and Tobago	2023	26.2143	16.5	9.22222	27.5833	55.5	0	87.0089	10.4868	53.439	1.34768	57.1121	28.8221	29.9166	1.90905	1.98154	Trinidad and Tobago	2021	9.22222	9.22222
turkey	2008	62.5	33.5	19.8	23.8571	58.25	1	89.057	9.67282	69.651	0.815025	37.7481	31.5511	33.6947	1.1203	1.19641	turkey	2006	58.25	58.25
turkey	2010	58.375	33.5	19.8	23.8571	58.25	1	84.2024	9.75266	70.825	8.4271	39.5107	32.4628	35.4779	1.11367	1.21711	turkey	2008	19.8	19.8
turkey	2012	70.875	0	11	27.2727	50	1	85.0204	9.92672	71.974	4.78849	32.2267	32.3476	34.1341	0.944119	0.996262	turkey	2010	11	11
turkey	2015	24.1818	0	20.8125	31	91.75	1	107.243	10.1492	73.611	6.08449	27.1626	31.9565	32.4689	0.836572	0.849986	turkey	2012	20.8125	20.8125
turkey	2017	42.7857	16.5	0	50	77.6667	1	112.977	10.2342	74.644	7.502	27.7771	30.7328	32.6105	0.851782	0.903825	turkey	2015	0	0
turkey	2019	42.7857	16.5	0	44.4167	77.6667	1	111.91	10.2407	75.63	0.818515	32.3898	30.7327	35.5147	0.912011	1.05392	turkey	2017	0	0
turkey	2021	42.8571	16.5	0	50	83.3333	1	114.147	10.3491	76.569	11.4394	40.3838	28.2343	31.2832	1.29091	1.43031	turkey	2019	0	0
turkey	2023	50	16.5	0	50	83.3333	1	116.384	10.6956	77.463	5.11117	29.2638	27.8756	33.1802	0.881965	1.0498	turkey	2021	0	0
Uganda	2008	58.375	50	26.4	33.1429	33.25	1	26.3622	7.55486	18.384	8.70875	15.6538	10.951	12.9458	1.20919	1.42944	Uganda	2006	50	50
Uganda	2010	62.5	50	33.2	38	41.5	1	26.3338	7.63046	19.383	5.63761	18.3549	10.7793	15.424	1.19003	1.70279	Uganda	2008	33.2	33.2
Uganda	2012	45.875	33.5	19.3333	72.8182	66.5	1	25.3787	7.59589	20.424	3.83746	19.4914	10.7323	13.1176	1.48589	1.81615	Uganda	2010	19.3333	19.3333
Uganda	2015	54.6364	16.5	22.9375	50	75	1	24.9632	7.67322	22.06	5.18786	28.0216	12.2972	14.891	1.88179	2.2787	Uganda	2012	22.9375	22.9375
Uganda	2017	50	16.5	27.7778	52.6667	83.3333	1	24.0003	7.65444	23.196	3.13141	33.6396	12.4598	16.2855	2.06562	2.69986	Uganda	2015	27.7778	27.7778
Uganda	2019	40.3571	16.5	22.1111	49.8333	77.6667	1	25.3221	7.77486	24.361	6.43875	37.5387	13.454	18.2703	2.05463	2.79015	Uganda	2017	22.1111	22.1111
Uganda	2021	38.0714	16.5	18.5	49.8333	77.6667	1	24.6966	7.87474	25.553	3.53658	50.3913	13.999	21.4484	2.34942	3.59963	Uganda	2019	18.5	18.5
Uganda	2023	42.8571	16.5	14.7222	61	77.6667	1	25.6322	8.01961	26.771	5.33697	51.03	14.3171	19.1868	2.65964	3.56428	Uganda	2021	14.7222	14.7222
Ukraine	2008	62.5	0	20	57.1429	91.75	0	97.7403	9.08704	68.325	2.24349	20.413	43.9741	47.1129	0.433278	0.464205	Ukraine	2006		30.58
Ukraine	2010	66.625	16.5	0	52.4286	91.75	0	98.1417	9.00455	68.596	4.092	40.6258	43.3781	49.1501	0.826566	0.936551	Ukraine	2008	0	0
Ukraine	2012	54.125	16.5	30.5833	72.8182	75	0	99.4775	9.15377	68.782	0.152315	37.5415	44.6653	48.9724	0.766586	0.840507	Ukraine	2010	30.5833	30.5833
Ukraine	2015	45.3636	16.5	22.875	80.9286	83.25	0	90.5029	9.24378	69.061	-9.77299	79.3306	41.8837	43.0435	1.84303	1.89407	Ukraine	2012	22.875	22.875
Ukraine	2017	52.4286	16.5	29.6111	86.25	77.8333	0	86.7887	9.36734	69.246	2.35997	71.6203	39.3136	41.67	1.71875	1.82177	Ukraine	2015	29.6111	29.6111
Ukraine	2019	45.2143	16.5	33.3333	89	83.3333	0	84.4568	9.57429	69.473	3.1995	50.6162	39.4208	41.5029	1.21958	1.284	Ukraine	2017	33.3333	33.3333
Ukraine	2021	50	16.5	38.8889	80.6667	83.3333	0	84.6516	9.76019	69.757	3.44562	48.9248	36.516	40.4876	1.20839	1.33982	Ukraine	2019	38.8889	38.8889
Ukraine	2023	28.5714	16.5	24	72.3333	83.3333	0	84.8464	9.80477	70.095	5.32434	82.329	54.808	74.4159	1.10634	1.50213	Ukraine	2021	24	24
united kingdom	2008	95.875	100	66.8	42.8571	100	1	98.8159	10.4985	80.757	-0.248797	50.8274	35.7862	40.9438	1.24139	1.42031	united kingdom	2006	50	50
united kingdom	2010	87.5	100	66.8	42.8571	100	1	103.461	10.5051	81.302	2.23332	75.8602	35.4754	44.7288	1.69601	2.13839	united kingdom	2008	66.8	66.8
united kingdom	2012	100	100	55.5833	48.5455	100	1	92.5029	10.5451	81.837	1.509	84.4826	36.0617	43.5572	1.93958	2.34272	united kingdom	2010	55.5833	55.5833
united kingdom	2015	84.8182	100	58.375	42.8571	91.75	1	126.095	10.6351	82.626	2.22289	87.8667	35.8052	40.4269	2.17347	2.45402	united kingdom	2012	58.375	58.375
united kingdom	2017	78.5714	50	57.4444	50	88.8333	1	125.731	10.7266	83.143	2.6565	86.7232	36.6524	39.1569	2.21476	2.3661	united kingdom	2015	57.4444	57.4444
united kingdom	2019	66.6429	50	61.1111	66.6667	88.8333	1	117.233	10.817	83.652	1.62448	85.6575	36.2529	38.7344	2.21141	2.36277	united kingdom	2017	61.1111	61.1111
united kingdom	2021	78.6429	50	53.7778	49.9167	100	1	113.684	10.8805	84.152	8.57595	105.135	37.9969	45.8566	2.2927	2.76694	united kingdom	2019	53.7778	53.7778
united kingdom	2023	76.2857	33.5	53.7778	33.25	100	1	110.134	10.9706	84.642	0.339966	99.9673	38.2078	44.1716	2.26316	2.61641	united kingdom	2021	53.7778	53.7778
United States	2008	91.75	50	86.8	90.4286	100	1	94.753	10.7877	80.438	0.113587	73.4313	30.5316	37.1441	1.97693	2.40509	United States	2006	83.5	83.5
United States	2010	91.75	50	86.8	90.4286	100	1	95.0529	10.8014	80.772	2.69519	95.1621	28.7701	39.7626	2.39325	3.30767	United States	2008	86.8	86.8
United States	2012	95.875	83.5	58.25	78.7273	100	1	96.3527	10.8784	81.119	2.28911	103.065	29.109	37.2227	2.76888	3.54068	United States	2010	58.25	58.25
United States	2015	72.7273	100	68.8125	85.7143	100	1	97.6525	10.9685	81.671	2.94555	104.661	31.5014	35.0309	2.98767	3.32242	United States	2012	68.8125	68.8125
United States	2017	64.2857	100	22.1667	80.5	94.5	1	98.9523	11.0188	82.058	2.45762	105.529	30.3999	35.1941	2.99849	3.47136	United States	2015	22.1667	22.1667
United States	2019	61.9286	100	22.1667	77.75	94.5	1	100.063	11.1018	82.459	2.58383	108.004	30.0107	35.8108	3.01596	3.59885	United States	2017	22.1667	22.1667
United States	2021	57.1429	100	22.1667	77.75	94.5	1	101.192	11.1812	82.873	6.05505	124.524	31.5762	42.5994	2.92315	3.94361	United States	2019	22.1667	22.1667
United States	2023	57.1429	100	22.1667	77.75	94.5	1	102.322	11.3186	83.298	2.88756	118.725	29.2106	36.2787	3.27259	4.06447	United States	2021	22.1667	22.1667
Venezuela	2008	54.125	0	39.8	28.4286	49.75	0	80.4674	9.7711	88.031	5.3	20.3113	31.4184	34.8794	0.58233	0.646479	Venezuela	2006		49.81
Venezuela	2010	33.375	0	33.2	47.5714	58.25	0	81.3297	9.70015	88.083	-1.5	37.7065	26.3592	31.0987	1.21248	1.43049	Venezuela	2008	33.2	33.2
Venezuela	2012	50	33.5	16.5833	39.3636	58.25	0	84.3392	9.45014	88.123	5.6	58.4449	28.1512	38.0071	1.53774	2.07611	Venezuela	2010	16.5833	16.5833
Venezuela	2015	6.09091	0	22.8125	26.1429	66.5	0	89.0915	9.39016	88.154	-6.2	129.762	14.885	22.9484	5.65453	8.71764	Venezuela	2012	22.8125	22.8125
Venezuela	2017	0	0	7.38889	11	66.5	0	84.1052	9.47884	88.183	-15.7	133.61	8.49309	21.7662	6.1384	15.7316	Venezuela	2015	7.38889	7.38889
Venezuela	2019	0	0	0	11	16.6667	0	79.1186	9.40508	88.24	-27.7	206.02	10.0896	21.024	9.79929	20.419	Venezuela	2017	0	0
Venezuela	2021	0	0	0	11	16.6667	0	87.2642	9.42755	88.325	1	249.71172178667	7.24943	13.1087	19.0493	34.4457	Venezuela	2019	0	0
Venezuela	2023	0	0	0	27.6667	27.8333	0	95.4099	9.45172	88.438	4	146.262	10.8237	15.0424	9.72329	13.5131	Venezuela	2021	0	0
Vietnam	2008	0	0	6.6	52.4286	50	1	85.873	8.46168	29.128	5.66177	31.0453	20.9328	21.38	1.45207	1.48309	Vietnam	2006	0	0
Vietnam	2010	16.75	0	6.6	52.4286	66.75	1	86.6481	8.56025	30.417	6.42324	37.286	21.4697	23.7206	1.57189	1.73668	Vietnam	2008	6.6	6.6
Vietnam	2012	0	0	13.9167	75.8182	83.5	1	87.4233	8.72745	31.752	5.50454	38.3298	18.0042	23.4665	1.63339	2.12894	Vietnam	2010	13.9167	13.9167
Vietnam	2015	9.09091	0	41.5625	54.7857	75	1	88.1983	8.89289	33.809	6.98715	46.1166	19.1904	24.1736	1.90773	2.40311	Vietnam	2012	41.5625	41.5625
Vietnam	2017	7.14286	0	7.33333	72.1667	72.1667	1	88.9569	9.06184	35.213	6.94019	46.6211	19.5653	21.5293	2.16547	2.38285	Vietnam	2015	7.33333	7.33333
Vietnam	2019	28.5714	0	11.1111	72.1667	77.6667	1	93.1538	9.25722	36.628	7.35926	40.9933	19.4145	19.8113	2.06919	2.11148	Vietnam	2017	11.1111	11.1111
Vietnam	2021	38.0714	16.5	16.7222	75	88.8333	1	96.0667	9.344	38.052	2.55373	39.2372	18.6929	20.1248	1.94969	2.09904	Vietnam	2019	16.7222	16.7222
Vietnam	2023	52.4286	16.5	18.5556	77.8333	88.8333	1	98.9797	9.56029	39.48	5.04643	34.3707	17.0567	19.52	1.7608	2.01508	Vietnam	2021	18.5556	18.5556
Yemen	2008	8.375	0	6.6	38.1429	41.75	0	39.711	8.04879	30.619	3.6	36.4213	36.7153	41.247	0.883005	0.991992	Yemen	2006		21.21
Yemen	2010	58.25	0	13.4	28.5714	41.75	0	40.938	8.06778	31.776	7.7	42.3796	26.145	30.2035	1.40313	1.62094	Yemen	2008	13.4	13.4
Yemen	2012	12.5	0	5.58333	33.2727	66.75	0	43.2479	7.13887	32.958	2.4	47.5772	29.9028	36.218	1.31363	1.59106	Yemen	2010	5.58333	5.58333
Yemen	2015	27.2727	16.5	10.4375	30.8571	25	0	45.5579	7.09008	34.777	-28	57.7372	10.6804	19.4302	2.97152	5.40591	Yemen	2012	10.4375	10.4375
Yemen	2017	0	0	0	5.5	16.6667	0	47.8679	6.98472	36.016	-5.1	83.7886	3.48791	8.39247	9.98378	24.0226	Yemen	2015	0	0
Yemen	2019	0	0	0	5.5	11.1667	0	50.1779	6.81344	37.273	2.1	91.4784	7.32176	13.2075	6.92625	12.494	Yemen	2017	0	0
Yemen	2021	0	0	0	5.5	5.5	0	52.4878	6.80351	38.546	-1	75.9142	7.30217	8.22052	9.23471	10.3961	Yemen	2019	0	0
Yemen	2023	0	0	0	5.5	5.5	0	54.7978	6.78219	39.831	-2	81.2053	6.02739	12.1372	6.69062	13.4727	Yemen	2021	0	0
Zambia	2008	37.375	0	40.2	38	66.75	1	91.1506	7.82405	38.371	7.7739	19.1918	18.7895	19.4574	0.986351	1.02141	Zambia	2006	16.75	16.75
Zambia	2010	41.625	0	73.6	38	66.75	1	99.2741	7.96901	39.355	10.2982	18.8979	15.6337	18.0659	1.04605	1.20879	Zambia	2008	73.6	73.6
Zambia	2012	0	0	13.8333	33.3636	50	1	90.3584	8.09255	40.354	7.59738	24.9195	18.6945	21.8519	1.14038	1.33299	Zambia	2010	13.8333	13.8333
Zambia	2015	39.3636	16.5	39.5625	38.1429	58.25	1	93.6566	8.09255	41.907	2.92038	61.8689	18.77	27.6475	2.23777	3.29616	Zambia	2012	39.5625	39.5625
Zambia	2017	11.8571	0	14.7778	36	72.3333	1	92.8632	8.08333	42.976	3.52586	63.3579	17.4749	24.9737	2.53699	3.62566	Zambia	2015	14.7778	14.7778
Zambia	2019	30.8571	0	20.2778	36.0833	66.6667	1	93.6565	8.10168	44.072	1.44131	94.4257	20.4131	29.8202	3.1665	4.62574	Zambia	2017	20.2778	20.2778
Zambia	2021	18.9286	0	24	41.6667	83.3333	1	92.6564	8.07091	45.192	6.23492	111.047	22.3687	30.5036	3.64044	4.96439	Zambia	2019	24	24
Zambia	2023	35.7143	0	25.8889	33.3333	83.3333	1	95.6332	8.26359	46.335	5.36794	127.314	21.451	27.9335	4.55775	5.93511	Zambia	2021	25.8889	25.8889
